# Supplementary material for: Comparative transcriptome analysis of genes involved in paradormant bud release response in ‘Summer Black’ grape
Source: Front Plant Sci. 2023 Sep 25;14:1236141. doi: 10.3389/fpls.2023.1236141 (PMC10561283; doi:10.3389/fpls.2023.1236141)
Supplement: Supplementary file 7 [file Table_1.xlsx]

## Sheet: Table S1
Table S1 Primer sequences of genes used for quantitative RT-PCR verification
Gene name	Gene ID	Forward Primer (5’→3’)	Reverse Primer (5’→3’)
qVvPIN3	Vitvi01g00411	CAAAGCAAAGCGAACCACGA	CTGATCTCCTTAGCGCCCTG
qVvERF2	Vitvi05g00715	CTCGACCAGGCATGGCATAA	CTCTTCTTGAGGGCCACCAC
qVvPIN1	Vitvi05g01348	CCTCAGACCACGCAGAATGT	ACTGCCCACAAACACCTTGA
qVvRbohB	Vitvi14g00183	TCTTGGGATCGGTGCAACTC	AACCACTCGAATGAGCCCTG
qVvTIR1	Vitvi14g00380	TACCCATGGATTGCTGCGTT	CAGTTAGCTGCAATCGTCGC
VvALDH	Vitvi01g00787	GGACGGCATGTTGATAGCAC	TGTGCCCACCTTTAGTGCG
qVvAUX1	Vitvi03g00122	TTCTCAGTCACTCCAACGCC	CTCGTGCATCCCTATCGCTT
VvCYCD3	Vitvi03g00542	AGTGCCTCTCCTCCTAGACC	AGAGGAGAAAACGCTCGCAT
VvBMY1	Vitvi05g00883	GTGTCGGAGTCTGGTAACGG	CTGACAGATCCGCCCTCATC
VvCALM4	Vitvi05g01776	GAAGCAGCTGCAATGTGTCC	CGTACTCCACGAACCCATCC
VvWRKY24	Vitvi06g00741	TCCACGACTTCAGCAAGCAT	CCATTGTTGCCGTTTCCGTT
qVvFT/TFL	Vitvi06g01473	AAGCAGAAACGCCGACAAAC	CAGCTACAGGAGGACCAAGC
VvYUCCA	Vitvi07g00242	TTTGCCGAAGCTGATAGGCA	CTTGCCAGTCCAGCACAGTA
qVvACO2	Vitvi12g00445	CTTCCAAGACGACACGGTCA	ACATCCTGTTGCCGTCTGTT
VvPP2C	Vitvi13g00344	ATTTGTTGCCGGTGTTTCCG	GGCATTCCTGGACCAACTGA
VvPYL8	Vitvi16g01226	CACGAGCCTGCTGAGAATCA	TGGTAGTGGCTGGAAGTCCT
VvMKK9	Vitvi17g00165	GCTCGACTCTTGCAACTCCT	ACATGAGTGTTGCCCAGTCC
VvBRC1	Vitvi17g00374	GCCCCAGAGATCGGAGAATG	TGTTTCATCTGAGGGACGCC
VvBRC1	Vitvi17g00374	GCCCCAGAGATCGGAGAATG	TGTTTCATCTGAGGGACGCC
VvCAT1	Vitvi18g00095	CCCCCAAGTGTGCTCATCAT	GCACTTTTCACGCCTTCCAG
VvAPX6	Vitvi18g00256	GCTGAAGCCCATGCAAAACT	TCTGACAGCTCTTTCTTCCCG
VvGST	Vitvi19g02189	TTGAAGACCCGCACAAGGTC	CCCACCAACCCTCATCAACG
VvActin		CTTGC ATCCCT CAGCA CCTT	TCCTG TGGAC AATGG ATGGA

## Sheet: Table S2
Table S2 Summary of sequencing data for samples of paradormancy bud burst
Samples	Raw reads			Clean reads			Q20(%)	Q30(%)	GC(%)	Mapped genes
	Number	Total Nucleotides (nt)		Number	Total Nucleotides (nt)	Error rate(%)				Multiple mapped(%)	Uniquely mappedd(%)	Total mappedd(%)
CK_1	49050002	7406550302		48707984	7223122236	0.0262	97.61	92.97	45.37	1078546(2.21%)	41972666(86.17%)	43051212(88.39%)
CK_2	53463134	8072933234		53053718	7866566081	0.0261	97.61	93.02	45.83	1212064(2.28%)	45204603(85.21%)	46416667(87.49%)
CK_3	54552042	8237358342		54196416	8040525633	0.0258	97.74	93.28	45.76	1243694(2.29%)	46861427(86.47%)	48105121(88.76%)
T1_1	51713506	7808739406		51371308	7614605076	0.026	97.68	93.13	45.25	1465897(2.85%)	44074581(85.8%)	45540478(88.65%)
T1_2	54753574	8267789674		54350204	7699149364	0.0251	98.02	93.95	46.49	1622173(2.98%)	46466434(85.49%)	48088607(88.48%)
T1_3	54630730	8249240230		54269946	8066062090	0.0259	97.72	93.23	45.32	1556247(2.87%)	46953313(86.52%)	48509560(89.39%)
T2_1	51007242	7702093542		50660448	7530370641	0.0259	97.72	93.23	45.06	1220787(2.41%)	43853878(86.56%)	45074665(88.97%)
T2_2	48484974	7321231074		48145794	7147925664	0.0258	97.75	93.3	45.11	1144250(2.38%)	41594341(86.39%)	42738591(88.77%)
T2_3	50072382	7560929682		49684044	7360746780	0.0258	97.74	93.28	45.04	1175576(2.37%)	42905825(86.36%)	44081401(88.72%)
T3_1	49782340	7517133340		49450442	7369412167	0.026	97.69	93.12	45.4	1085150(2.19%)	43467939(87.9%)	44553089(90.1%)
T3_2	50772596	7666661996		50446238	7525491859	0.026	97.69	93.13	45.73	1103539(2.19%)	43686528(86.6%)	44790067(88.79%)
T3_3	47592992	7186541792		47284130	7043754552	0.0258	97.77	93.33	45.5	1062563(2.25%)	41209341(87.15%)	42271904(89.4%)
Total	615875514	92997202614		611620672	90487732143	-	-	-	-	-	-	-

## Sheet: Table S3
Table S3 Summary of enriched GO terms of DEGs.
GO term	Description	Number	Pvalue	FDR
Term type: biological process
GO:0000727	double-strand break repair via break-induced replication	12	5.15973e-08	0.000261305
GO:0006558	L-phenylalanine metabolic process	22	2.92809e-07	0.000261305
GO:0009074	aromatic amino acid family catabolic process	21	2.92809e-07	0.000261305
GO:1902221	erythrose 4-phosphate/phosphoenolpyruvate family amino acid metabolic process	22	2.92809e-07	0.000261305
GO:0006559	L-phenylalanine catabolic process	20	3.34422e-07	0.000261305
GO:1902222	erythrose 4-phosphate/phosphoenolpyruvate family amino acid catabolic process	20	3.34422e-07	0.000261305
GO:0009800	cinnamic acid biosynthetic process	18	5.45303e-07	0.000261305
GO:0009803	cinnamic acid metabolic process	18	5.45303e-07	0.000261305
GO:0042542	response to hydrogen peroxide	33	5.99742e-07	0.000261305
GO:0006270	DNA replication initiation	16	6.41388e-07	0.000261305
GO:0009636	response to toxic substance	35	7.09823e-07	0.000261305
GO:0051259	protein complex oligomerization	34	7.09823e-07	0.000261305
GO:0044550	secondary metabolite biosynthetic process	37	7.15712e-07	0.000261305
GO:0009699	phenylpropanoid biosynthetic process	36	7.21986e-07	0.000261305
GO:0042537	benzene-containing compound metabolic process	26	7.67581e-07	0.000261305
GO:0046274	lignin catabolic process	41	8.81137e-07	0.000261305
GO:0046271	phenylpropanoid catabolic process	41	8.81137e-07	0.000261305
GO:0000302	response to reactive oxygen species	42	9.74988e-07	0.000261305
GO:0006302	double-strand break repair	38	1.02836e-06	0.000261305
GO:0042493	response to drug	56	1.17187e-06	0.000261305
GO:1901606	alpha-amino acid catabolic process	30	1.35319e-06	0.000261305
GO:0006749	glutathione metabolic process	54	1.40407e-06	0.000261305
GO:1903046	meiotic cell cycle process	38	1.46083e-06	0.000261305
GO:0009808	lignin metabolic process	59	1.50047e-06	0.000261305
GO:0046677	response to antibiotic	41	1.58775e-06	0.000261305
GO:0051726	regulation of cell cycle	58	1.63483e-06	0.000261305
GO:0000725	recombinational repair	33	1.65562e-06	0.000261305
GO:0000724	double-strand break repair via homologous recombination	31	2.08423e-06	0.000261305
GO:0006575	cellular modified amino acid metabolic process	60	2.21873e-06	0.000261305
GO:0034605	cellular response to heat	24	2.40906e-06	0.000261305
GO:0006979	response to oxidative stress	91	2.57494e-06	0.000261305
GO:1901361	organic cyclic compound catabolic process	77	2.71661e-06	0.000261305
GO:0019439	aromatic compound catabolic process	76	2.74016e-06	0.000261305
GO:0009698	phenylpropanoid metabolic process	78	2.79023e-06	0.000261305
GO:0009408	response to heat	64	2.79023e-06	0.000261305
GO:0019748	secondary metabolic process	108	2.81472e-06	0.000261305
GO:0042737	drug catabolic process	95	2.84419e-06	0.000261305
GO:0030001	metal ion transport	64	3.10868e-06	0.000261305
GO:0007140	male meiotic nuclear division	10	3.29738e-06	0.000261305
GO:0140013	meiotic nuclear division	10	3.29738e-06	0.000261305
GO:0022402	cell cycle process	108	3.37466e-06	0.000261305
GO:0006952	defense response	115	3.48255e-06	0.000263026
GO:0009266	response to temperature stimulus	72	3.69178e-06	0.000265257
GO:0015893	drug transport	30	4.08001e-06	0.000265939
GO:0006928	movement of cell or subcellular component	46	4.14461e-06	0.000265939
GO:0010035	response to inorganic substance	85	4.17508e-06	0.000265939
GO:0016999	antibiotic metabolic process	51	4.40752e-06	0.000265939
GO:0007018	microtubule-based movement	41	4.68006e-06	0.000265939
GO:0006855	drug transmembrane transport	26	4.78638e-06	0.000265939
GO:0007059	chromosome segregation	13	5.14591e-06	0.000276448
GO:0006950	response to stress	385	5.76752e-06	0.000288803
GO:0007017	microtubule-based process	75	5.95489e-06	0.000294549
GO:0051186	cofactor metabolic process	131	7.03619e-06	0.00033575
GO:0050896	response to stimulus	510	7.86055e-06	0.000360564
GO:0009072	aromatic amino acid family metabolic process	33	8.40795e-06	0.000373099
GO:0000280	nuclear division	10	8.54818e-06	0.000374826
GO:0009063	cellular amino acid catabolic process	30	9.58533e-06	0.000407101
GO:0009628	response to abiotic stimulus	165	1.06e-05	0.000423017
GO:0006310	DNA recombination	65	1.21056e-05	0.0004499
GO:0080163	regulation of protein serine/threonine phosphatase activity	15	1.21695e-05	0.0004499
GO:0009644	response to high light intensity	15	1.21695e-05	0.0004499
GO:1901700	response to oxygen-containing compound	112	1.22251e-05	0.0004499
GO:2001251	negative regulation of chromosome organization	16	1.55331e-05	0.000538481
GO:0017144	drug metabolic process	139	1.89185e-05	0.000647541
GO:0010200	response to chitin	10	1.97025e-05	0.000671541
GO:0006468	protein phosphorylation	138	3.32043e-05	0.0010905
GO:0061408	positive regulation of transcription from RNA polymerase II promoter in response to heat stress	9	3.82328e-05	0.00121625
GO:0036003	positive regulation of transcription from RNA polymerase II promoter in response to stress	9	3.82328e-05	0.00121625
GO:0010639	negative regulation of organelle organization	22	4.27529e-05	0.00134303
GO:0009664	plant-type cell wall organization	18	4.30457e-05	0.00134303
GO:0000075	cell cycle checkpoint	17	5.84591e-05	0.0017667
GO:0006790	sulfur compound metabolic process	102	5.85852e-05	0.0017667
GO:0009056	catabolic process	305	6.00375e-05	0.00180379
GO:0030154	cell differentiation	44	6.09057e-05	0.00180994
GO:0051784	negative regulation of nuclear division	12	6.09114e-05	0.00180994
GO:0036388	pre-replicative complex assembly	6	7.07108e-05	0.00203406
GO:1902299	pre-replicative complex assembly involved in cell cycle DNA replication	6	7.07108e-05	0.00203406
GO:0006267	pre-replicative complex assembly involved in nuclear cell cycle DNA replication	6	7.07108e-05	0.00203406
GO:0009651	response to salt stress	59	7.19202e-05	0.00206154
GO:0017001	antibiotic catabolic process	41	7.79835e-05	0.00222747
GO:0043618	regulation of transcription from RNA polymerase II promoter in response to stress	10	8.04847e-05	0.00225135
GO:0043620	regulation of DNA-templated transcription in response to stress	10	8.04847e-05	0.00225135
GO:0000079	regulation of cyclin-dependent protein serine/threonine kinase activity	19	8.4318e-05	0.0023186
GO:1904029	regulation of cyclin-dependent protein kinase activity	19	8.4318e-05	0.0023186
GO:0051129	negative regulation of cellular component organization	22	0.000109154	0.00296139
GO:0045786	negative regulation of cell cycle	22	0.000109154	0.00296139
GO:0045930	negative regulation of mitotic cell cycle	16	0.000113559	0.00307065
GO:0042744	hydrogen peroxide catabolic process	37	0.000135793	0.00361164
GO:0071103	DNA conformation change	31	0.000137077	0.00361336
GO:0019499	cyanide metabolic process	9	0.000163833	0.00423382
GO:0055085	transmembrane transport	152	0.000169704	0.00437029
GO:0051187	cofactor catabolic process	40	0.00021169	0.00538317
GO:0006970	response to osmotic stress	61	0.000216794	0.00549573
GO:0071900	regulation of protein serine/threonine kinase activity	21	0.000218152	0.00551293
GO:0044772	mitotic cell cycle phase transition	17	0.000220255	0.00554879
GO:0008283	cell population proliferation	6	0.000246503	0.00609644
GO:0045839	negative regulation of mitotic nuclear division	10	0.000254288	0.00626985
GO:0072593	reactive oxygen species metabolic process	41	0.000274897	0.00667654
GO:0042743	hydrogen peroxide metabolic process	37	0.000276172	0.00668749
GO:0051275	beta-glucan catabolic process	13	0.000283509	0.0068244
GO:0030245	cellulose catabolic process	13	0.000283509	0.0068244
GO:0044770	cell cycle phase transition	17	0.000297036	0.00710056
GO:0051783	regulation of nuclear division	15	0.000308216	0.0073321
GO:0016054	organic acid catabolic process	43	0.000323452	0.00760533
GO:0046395	carboxylic acid catabolic process	43	0.000323452	0.00760533
GO:0000003	reproduction	8	0.000334426	0.00779558
GO:0000272	polysaccharide catabolic process	55	0.000366799	0.00850135
GO:0009809	lignin biosynthetic process	17	0.000395959	0.00907351
GO:0019632	shikimate metabolic process	5	0.000404682	0.0092213
GO:0006457	protein folding	65	0.000453024	0.0101462
GO:0009734	auxin-activated signaling pathway	28	0.000455787	0.0101575
GO:0007135	meiosis II	4	0.000512675	0.0112097
GO:0061983	meiosis II cell cycle process	4	0.000512675	0.0112097
GO:0007142	male meiosis II	4	0.000512675	0.0112097
GO:0072330	monocarboxylic acid biosynthetic process	53	0.000672266	0.014389
GO:0098813	nuclear chromosome segregation	7	0.000684715	0.0145785
GO:0019220	regulation of phosphate metabolic process	44	0.000738886	0.0155684
GO:0051174	regulation of phosphorus metabolic process	44	0.000738886	0.0155684
GO:0006986	response to unfolded protein	11	0.000759702	0.0159243
GO:0034620	cellular response to unfolded protein	11	0.000759702	0.0159243
GO:0006811	ion transport	120	0.000771951	0.0161282
GO:0048366	leaf development	14	0.000806467	0.0165877
GO:0007131	reciprocal meiotic recombination	12	0.000807712	0.0165877
GO:0007093	mitotic cell cycle checkpoint	12	0.000807712	0.0165877
GO:0035825	homologous recombination	12	0.000807712	0.0165877
GO:0080167	response to karrikin	9	0.000860925	0.0176359
GO:0009642	response to light intensity	18	0.000929255	0.0188925
GO:0016310	phosphorylation	151	0.000965998	0.0195004
GO:0031399	regulation of protein modification process	50	0.00103166	0.0206638
GO:1901575	organic substance catabolic process	262	0.00104886	0.0209428
GO:0090558	plant epidermis development	8	0.00108026	0.0213212
GO:0010374	stomatal complex development	8	0.00108026	0.0213212
GO:0007346	regulation of mitotic cell cycle	23	0.0011833	0.0230743
GO:0000819	sister chromatid segregation	5	0.00123961	0.0238287
GO:0006271	DNA strand elongation involved in DNA replication	5	0.00123961	0.0238287
GO:0007143	female meiotic nuclear division	5	0.00123961	0.0238287
GO:0022616	DNA strand elongation	5	0.00123961	0.0238287
GO:2000816	negative regulation of mitotic sister chromatid separation	7	0.00129085	0.0240721
GO:0007094	mitotic spindle assembly checkpoint	7	0.00129085	0.0240721
GO:1905819	negative regulation of chromosome separation	7	0.00129085	0.0240721
GO:0033046	negative regulation of sister chromatid segregation	7	0.00129085	0.0240721
GO:0033048	negative regulation of mitotic sister chromatid segregation	7	0.00129085	0.0240721
GO:0071174	mitotic spindle checkpoint	7	0.00129085	0.0240721
GO:0071173	spindle assembly checkpoint	7	0.00129085	0.0240721
GO:0031577	spindle checkpoint	7	0.00129085	0.0240721
GO:0045841	negative regulation of mitotic metaphase/anaphase transition	7	0.00129085	0.0240721
GO:0051985	negative regulation of chromosome segregation	7	0.00129085	0.0240721
GO:1902100	negative regulation of metaphase/anaphase transition of cell cycle	7	0.00129085	0.0240721
GO:0043649	dicarboxylic acid catabolic process	6	0.00140619	0.0261031
GO:0043666	regulation of phosphoprotein phosphatase activity	16	0.00142085	0.0262855
GO:0005975	carbohydrate metabolic process	257	0.0014225	0.0262855
GO:0007088	regulation of mitotic nuclear division	12	0.00157483	0.0288376
GO:1903047	mitotic cell cycle process	64	0.00162308	0.029455
GO:0032508	DNA duplex unwinding	16	0.00163047	0.0295232
GO:0042221	response to chemical	165	0.00182243	0.032635
GO:0032787	monocarboxylic acid metabolic process	89	0.00182244	0.032635
GO:0032392	DNA geometric change	16	0.00191669	0.0340133
GO:0035304	regulation of protein dephosphorylation	16	0.00191669	0.0340133
GO:0022412	cellular process involved in reproduction in multicellular organism	17	0.00194453	0.0342914
GO:0009314	response to radiation	60	0.00206212	0.0360515
GO:0035967	cellular response to topologically incorrect protein	11	0.00220268	0.0379366
GO:0019500	cyanide catabolic process	7	0.00224727	0.0382678
GO:0006458	'de novo' protein folding	16	0.00228957	0.0387744
GO:0061077	chaperone-mediated protein folding	18	0.00247302	0.0417793
GO:0051276	chromosome organization	62	0.00267334	0.0447136
GO:0019953	sexual reproduction	6	0.00270001	0.0450668
GO:0010921	regulation of phosphatase activity	16	0.00276066	0.0458903
GO:0009768	photosynthesis, light harvesting in photosystem I	8	0.00277211	0.0458926
GO:0030071	regulation of mitotic metaphase/anaphase transition	9	0.00302487	0.0494712
GO:1902099	regulation of metaphase/anaphase transition of cell cycle	9	0.00302487	0.0494712
GO:0008202	steroid metabolic process	37	0.0031236	0.0508663
GO:0051084	'de novo' posttranslational protein folding	14	0.00312898	0.0508663
GO:0051085	chaperone cofactor-dependent protein refolding	14	0.00312898	0.0508663
GO:0010564	regulation of cell cycle process	25	0.00319727	0.0518725
GO:0065009	regulation of molecular function	61	0.00326381	0.0527923
GO:0050790	regulation of catalytic activity	58	0.00336368	0.0538897
GO:0051103	DNA ligation involved in DNA repair	3	0.00340796	0.0538897
GO:0043687	post-translational protein modification	3	0.00340796	0.0538897
GO:0016126	sterol biosynthetic process	14	0.00349914	0.0551166
GO:0010948	negative regulation of cell cycle process	14	0.00349914	0.0551166
GO:0044248	cellular catabolic process	242	0.00357659	0.0554826
GO:0044282	small molecule catabolic process	50	0.00366918	0.0563106
GO:0033045	regulation of sister chromatid segregation	10	0.00424286	0.0637371
GO:1905818	regulation of chromosome separation	9	0.00431295	0.0640616
GO:0009765	photosynthesis, light harvesting	9	0.00431295	0.0640616
GO:0010965	regulation of mitotic sister chromatid separation	9	0.00431295	0.0640616
GO:0045859	regulation of protein kinase activity	28	0.00431352	0.0640616
GO:0043549	regulation of kinase activity	28	0.00453703	0.066554
GO:1901136	carbohydrate derivative catabolic process	22	0.00454734	0.0665849
GO:0065004	protein-DNA complex assembly	20	0.00466991	0.0682564
GO:0035435	phosphate ion transmembrane transport	6	0.0047153	0.0684944
GO:0010941	regulation of cell death	13	0.0051711	0.0739824
GO:0035966	response to topologically incorrect protein	11	0.00533071	0.0758985
GO:1901615	organic hydroxy compound metabolic process	51	0.00555326	0.078361
GO:0046885	regulation of hormone biosynthetic process	5	0.00570729	0.0798233
GO:0051983	regulation of chromosome segregation	10	0.00572224	0.0798947
GO:0006694	steroid biosynthetic process	31	0.00574988	0.0801427
GO:0000070	mitotic sister chromatid segregation	4	0.00595543	0.0820212
GO:0009956	radial pattern formation	4	0.00595543	0.0820212
GO:0009813	flavonoid biosynthetic process	9	0.00599109	0.082233
GO:1905268	negative regulation of chromatin organization	8	0.00603193	0.0823754
GO:0009627	systemic acquired resistance	8	0.00603193	0.0823754
GO:0016052	carbohydrate catabolic process	67	0.00613204	0.0836019
GO:0035303	regulation of dephosphorylation	16	0.00632195	0.0859022
GO:0006812	cation transport	78	0.00634564	0.0859736
GO:0006260	DNA replication	34	0.00653428	0.08805
GO:0008356	asymmetric cell division	6	0.00765054	0.0996167
GO:0033044	regulation of chromosome organization	20	0.00811184	0.10535
GO:0009812	flavonoid metabolic process	9	0.00812983	0.10535
GO:0033047	regulation of mitotic sister chromatid segregation	9	0.00812983	0.10535
GO:0009696	salicylic acid metabolic process	7	0.00842056	0.108253
GO:0034285	response to disaccharide	7	0.00842056	0.108253
GO:0009416	response to light stimulus	55	0.00869541	0.111609
GO:0009755	hormone-mediated signaling pathway	58	0.00904441	0.115359
GO:0032350	regulation of hormone metabolic process	5	0.0100084	0.126316
GO:0010212	response to ionizing radiation	5	0.0100084	0.126316
GO:0000712	resolution of meiotic recombination intermediates	5	0.0100084	0.126316
GO:0010038	response to metal ion	27	0.0103238	0.130042
GO:0006869	lipid transport	27	0.0107248	0.132017
GO:0006826	iron ion transport	9	0.0108022	0.132568
GO:0006022	aminoglycan metabolic process	12	0.0116113	0.141422
GO:0009744	response to sucrose	6	0.011703	0.141694
GO:0044036	cell wall macromolecule metabolic process	40	0.0118669	0.143219
GO:0031497	chromatin assembly	7	0.012015	0.143219
GO:1902292	cell cycle DNA replication initiation	3	0.0120938	0.143219
GO:1902315	nuclear cell cycle DNA replication initiation	3	0.0120938	0.143219
GO:0051639	actin filament network formation	3	0.0120938	0.143219
GO:0019419	sulfate reduction	3	0.0120938	0.143219
GO:0006266	DNA ligation	3	0.0120938	0.143219
GO:1902975	mitotic DNA replication initiation	3	0.0120938	0.143219
GO:0019520	aldonic acid metabolic process	4	0.0122432	0.144566
GO:0045132	meiotic chromosome segregation	4	0.0122432	0.144566
GO:0000278	mitotic cell cycle	17	0.0126846	0.149126
GO:0051301	cell division	28	0.0129836	0.1522
GO:0000041	transition metal ion transport	14	0.0130378	0.152616
GO:0010410	hemicellulose metabolic process	28	0.0134336	0.156935
GO:1901991	negative regulation of mitotic cell cycle phase transition	9	0.0140818	0.163188
GO:1901988	negative regulation of cell cycle phase transition	9	0.0140818	0.163188
GO:0051338	regulation of transferase activity	31	0.0146673	0.168089
GO:0001932	regulation of protein phosphorylation	28	0.0147661	0.168089
GO:0043067	regulation of programmed cell death	8	0.0154728	0.1753
GO:0009251	glucan catabolic process	16	0.0161258	0.180182
GO:0018958	phenol-containing compound metabolic process	7	0.0165959	0.184672
GO:0098661	inorganic anion transmembrane transport	6	0.0170588	0.188787
GO:1901987	regulation of cell cycle phase transition	13	0.017357	0.189757
GO:0006817	phosphate ion transport	10	0.0189766	0.206906
GO:0022414	reproductive process	164	0.0192656	0.209214
GO:0048523	negative regulation of cellular process	73	0.0198577	0.214555
GO:0016053	organic acid biosynthetic process	96	0.0208456	0.222144
GO:0046394	carboxylic acid biosynthetic process	96	0.0208456	0.222144
GO:0010052	guard cell differentiation	4	0.0215916	0.224619
GO:0072348	sulfur compound transport	4	0.0215916	0.224619
GO:0010315	auxin efflux	4	0.0215916	0.224619
GO:0016138	glycoside biosynthetic process	4	0.0215916	0.224619
GO:0010088	phloem development	7	0.0222842	0.224619
GO:0008300	isoprenoid catabolic process	7	0.0222842	0.224619
GO:0006879	cellular iron ion homeostasis	7	0.0222842	0.224619
GO:0033528	S-methylmethionine cycle	2	0.0226502	0.224619
GO:0071163	DNA replication preinitiation complex assembly	2	0.0226502	0.224619
GO:0046078	dUMP metabolic process	2	0.0226502	0.224619
GO:0046080	dUTP metabolic process	2	0.0226502	0.224619
GO:0071459	protein localization to chromosome, centromeric region	2	0.0226502	0.224619
GO:0002215	defense response to nematode	2	0.0226502	0.224619
GO:0034421	post-translational protein acetylation	2	0.0226502	0.224619
GO:0033609	oxalate metabolic process	2	0.0226502	0.224619
GO:0033477	S-methylmethionine metabolic process	2	0.0226502	0.224619
GO:0019523	L-idonate metabolic process	2	0.0226502	0.224619
GO:0032504	multicellular organism reproduction	2	0.0226502	0.224619
GO:0046183	L-idonate catabolic process	2	0.0226502	0.224619
GO:0046081	dUTP catabolic process	2	0.0226502	0.224619
GO:0010230	alternative respiration	2	0.0226502	0.224619
GO:0019218	regulation of steroid metabolic process	2	0.0226502	0.224619
GO:0090735	DNA repair complex assembly	2	0.0226502	0.224619
GO:0042148	strand invasion	2	0.0226502	0.224619
GO:0033611	oxalate catabolic process	2	0.0226502	0.224619
GO:0006226	dUMP biosynthetic process	2	0.0226502	0.224619
GO:0000730	DNA recombinase assembly	2	0.0226502	0.224619
GO:0034501	protein localization to kinetochore	2	0.0226502	0.224619
GO:0044092	negative regulation of molecular function	11	0.0231146	0.22728
GO:1901072	glucosamine-containing compound catabolic process	11	0.0231146	0.22728
GO:0006030	chitin metabolic process	11	0.0231146	0.22728
GO:0046348	amino sugar catabolic process	11	0.0231146	0.22728
GO:0006026	aminoglycan catabolic process	11	0.0231146	0.22728
GO:0006032	chitin catabolic process	11	0.0231146	0.22728
GO:0016137	glycoside metabolic process	5	0.0242297	0.236563
GO:0071478	cellular response to radiation	10	0.0244443	0.238332
GO:0006323	DNA packaging	12	0.0252479	0.243532
GO:0030261	chromosome condensation	12	0.0252479	0.243532
GO:0051447	negative regulation of meiotic cell cycle	3	0.0268522	0.254171
GO:0045835	negative regulation of meiotic nuclear division	3	0.0268522	0.254171
GO:0048532	anatomical structure arrangement	3	0.0268522	0.254171
GO:0009827	plant-type cell wall modification	3	0.0268522	0.254171
GO:0033212	iron import into cell	3	0.0268522	0.254171
GO:0033215	reductive iron assimilation	3	0.0268522	0.254171
GO:0009933	meristem structural organization	3	0.0268522	0.254171
GO:0046176	aldonic acid catabolic process	3	0.0268522	0.254171
GO:1901605	alpha-amino acid metabolic process	67	0.0281371	0.263871
GO:0046434	organophosphate catabolic process	10	0.0283343	0.264894
GO:0031570	DNA integrity checkpoint	9	0.0284047	0.265154
GO:0070192	chromosome organization involved in meiotic cell cycle	7	0.0291883	0.269676
GO:0060548	negative regulation of cell death	7	0.0291883	0.269676
GO:1901565	organonitrogen compound catabolic process	95	0.0293344	0.270717
GO:1901990	regulation of mitotic cell cycle phase transition	12	0.0295712	0.272593
GO:0048827	phyllome development	14	0.0297177	0.273632
GO:0010817	regulation of hormone levels	45	0.0299206	0.274565
GO:0033043	regulation of organelle organization	36	0.0309429	0.283306
GO:0048869	cellular developmental process	65	0.0311177	0.284584
GO:0015698	inorganic anion transport	14	0.0317702	0.289898
GO:0042325	regulation of phosphorylation	28	0.0319204	0.290615
GO:0031935	regulation of chromatin silencing	6	0.0323189	0.293256
GO:0090333	regulation of stomatal closure	6	0.0323189	0.293256
GO:0010252	auxin homeostasis	6	0.0323189	0.293256
GO:0016125	sterol metabolic process	25	0.0329739	0.298865
GO:0006793	phosphorus metabolic process	227	0.0342617	0.305792
GO:0052646	alditol phosphate metabolic process	4	0.034299	0.305792
GO:0051189	prosthetic group metabolic process	4	0.034299	0.305792
GO:0006308	DNA catabolic process	4	0.034299	0.305792
GO:0043545	molybdopterin cofactor metabolic process	4	0.034299	0.305792
GO:0006072	glycerol-3-phosphate metabolic process	4	0.034299	0.305792
GO:0042138	meiotic DNA double-strand break formation	4	0.034299	0.305792
GO:0009435	NAD biosynthetic process	4	0.034299	0.305792
GO:0006777	Mo-molybdopterin cofactor biosynthetic process	4	0.034299	0.305792
GO:0019720	Mo-molybdopterin cofactor metabolic process	4	0.034299	0.305792
GO:0009606	tropism	16	0.0343261	0.305792
GO:0019359	nicotinamide nucleotide biosynthetic process	5	0.0345917	0.305792
GO:0046247	terpene catabolic process	5	0.0345917	0.305792
GO:0016121	carotene catabolic process	5	0.0345917	0.305792
GO:0061982	meiosis I cell cycle process	9	0.0357541	0.313893
GO:0071824	protein-DNA complex subunit organization	21	0.0373093	0.32404
GO:0042026	protein refolding	14	0.0376044	0.326254
GO:0005976	polysaccharide metabolic process	104	0.0385242	0.332645
GO:0000226	microtubule cytoskeleton organization	29	0.0389743	0.332799
GO:0009690	cytokinin metabolic process	11	0.0391058	0.33322
GO:1901071	glucosamine-containing compound metabolic process	11	0.0391058	0.33322
GO:0044703	multi-organism reproductive process	6	0.0424708	0.352995
GO:0072347	response to anesthetic	6	0.0424708	0.352995
GO:0010037	response to carbon dioxide	6	0.0424708	0.352995
GO:0006796	phosphate-containing compound metabolic process	223	0.0440895	0.365326
GO:0104004	cellular response to environmental stimulus	13	0.0445255	0.367064
GO:0071214	cellular response to abiotic stimulus	13	0.0445255	0.367064
GO:0045490	pectin catabolic process	25	0.0455526	0.37515
GO:0007051	spindle organization	11	0.0464733	0.38157
GO:0010411	xyloglucan metabolic process	15	0.0469928	0.383125
GO:0051181	cofactor transport	5	0.0473076	0.383125
GO:0031936	negative regulation of chromatin silencing	5	0.0473076	0.383125
GO:0009065	glutamine family amino acid catabolic process	5	0.0473076	0.383125
GO:0046496	nicotinamide nucleotide metabolic process	5	0.0473076	0.383125
GO:0071479	cellular response to ionizing radiation	3	0.0477489	0.383125
GO:0031057	negative regulation of histone modification	3	0.0477489	0.383125
GO:0010026	trichome differentiation	3	0.0477489	0.383125
GO:0072337	modified amino acid transport	3	0.0477489	0.383125
GO:0055081	anion homeostasis	3	0.0477489	0.383125
GO:0010383	cell wall polysaccharide metabolic process	31	0.0498485	0.399182
Term type: cellular component
GO:0000786	nucleosome	31	5.21199e-07	0.000261305
GO:0032993	protein-DNA complex	39	9.89452e-07	0.000261305
GO:0046658	anchored component of plasma membrane	38	1.58775e-06	0.000261305
GO:0044815	DNA packaging complex	35	1.65562e-06	0.000261305
GO:0031226	intrinsic component of plasma membrane	72	1.74335e-06	0.000261305
GO:0031225	anchored component of membrane	40	1.7908e-06	0.000261305
GO:0048046	apoplast	79	1.9776e-06	0.000261305
GO:0044454	nuclear chromosome part	50	2.51629e-06	0.000261305
GO:0044427	chromosomal part	96	3.01721e-06	0.000261305
GO:0005576	extracellular region	181	4.11717e-06	0.000265939
GO:0044459	plasma membrane part	79	5.47648e-06	0.000279404
GO:0005886	plasma membrane	373	6.88094e-06	0.000330285
GO:0099512	supramolecular fiber	60	3.45022e-05	0.00111507
GO:0099513	polymeric cytoskeletal fiber	60	3.45022e-05	0.00111507
GO:0099080	supramolecular complex	60	3.45022e-05	0.00111507
GO:0099081	supramolecular polymer	60	3.45022e-05	0.00111507
GO:0031261	DNA replication preinitiation complex	7	0.000137194	0.00361336
GO:0005874	microtubule	57	0.000138688	0.00364088
GO:0000307	cyclin-dependent protein kinase holoenzyme complex	18	0.000158601	0.00413689
GO:0005875	microtubule associated complex	28	0.000163883	0.00423382
GO:0005737	cytoplasm	322	0.000221271	0.00555713
GO:0005871	kinesin complex	19	0.000392852	0.00902781
GO:0031298	replication fork protection complex	7	0.000684715	0.0145785
GO:0000790	nuclear chromatin	14	0.000806467	0.0165877
GO:0000808	origin recognition complex	5	0.00123961	0.0238287
GO:0042555	MCM complex	6	0.00140619	0.0261031
GO:0005887	integral component of plasma membrane	34	0.00156277	0.0286814
GO:0005634	nucleus	621	0.00160163	0.0291309
GO:0000776	kinetochore	8	0.00177239	0.0320214
GO:0000811	GINS complex	4	0.00225493	0.0382678
GO:0005664	nuclear origin of replication recognition complex	4	0.00225493	0.0382678
GO:0044430	cytoskeletal part	78	0.00275802	0.0458903
GO:0005658	alpha DNA polymerase:primase complex	3	0.00340796	0.0538897
GO:0016020	membrane	651	0.00426053	0.0638456
GO:1902554	serine/threonine protein kinase complex	19	0.00526257	0.0751584
GO:0034663	endoplasmic reticulum chaperone complex	4	0.00595543	0.0820212
GO:1902911	protein kinase complex	19	0.00651455	0.0879302
GO:0005618	cell wall	86	0.00658784	0.0883316
GO:0030312	external encapsulating structure	86	0.00658784	0.0883316
GO:0009524	phragmoplast	7	0.00842056	0.108253
GO:0005694	chromosome	20	0.00876406	0.112313
GO:0000793	condensed chromosome	6	0.011703	0.141694
GO:0051233	spindle midzone	3	0.0120938	0.143219
GO:0005615	extracellular space	19	0.0145068	0.167634
GO:0031978	plastid thylakoid lumen	5	0.0160987	0.180128
GO:0009543	chloroplast thylakoid lumen	5	0.0160987	0.180128
GO:0031305	integral component of mitochondrial inner membrane	8	0.0202136	0.216609
GO:0031304	intrinsic component of mitochondrial inner membrane	8	0.0202136	0.216609
GO:0009505	plant-type cell wall	33	0.0209344	0.222277
GO:0033597	mitotic checkpoint complex	2	0.0226502	0.224619
GO:1990298	bub1-bub3 complex	2	0.0226502	0.224619
GO:0033186	CAF-1 complex	2	0.0226502	0.224619
GO:0043231	intracellular membrane-bounded organelle	1049	0.0291639	0.269676
GO:0000777	condensed chromosome kinetochore	4	0.034299	0.305792
GO:0030286	dynein complex	5	0.0473076	0.383125
GO:0036387	pre-replicative complex	3	0.0477489	0.383125
GO:0000794	condensed nuclear chromosome	3	0.0477489	0.383125
GO:0005656	nuclear pre-replicative complex	3	0.0477489	0.383125
GO:0005884	actin filament	3	0.0477489	0.383125
Term type: molecular function
GO:0050350	trihydroxystilbene synthase activity	26	1.68554e-07	0.000261305
GO:0045548	phenylalanine ammonia-lyase activity	18	5.45303e-07	0.000261305
GO:0016841	ammonia-lyase activity	18	6.35608e-07	0.000261305
GO:0052716	hydroquinone:oxygen oxidoreductase activity	41	8.81137e-07	0.000261305
GO:0043621	protein self-association	32	9.65587e-07	0.000261305
GO:0003688	DNA replication origin binding	11	1.09047e-06	0.000261305
GO:0016682	oxidoreductase activity, acting on diphenols and related substances as donors, oxygen as acceptor	52	1.10751e-06	0.000261305
GO:0016679	oxidoreductase activity, acting on diphenols and related substances as donors	53	1.11187e-06	0.000261305
GO:0005507	copper ion binding	61	1.17533e-06	0.000261305
GO:0080043	quercetin 3-O-glucosyltransferase activity	46	1.4485e-06	0.000261305
GO:0080044	quercetin 7-O-glucosyltransferase activity	46	1.4485e-06	0.000261305
GO:0008422	beta-glucosidase activity	24	1.68534e-06	0.000261305
GO:0004364	glutathione transferase activity	54	1.80192e-06	0.000261305
GO:0016765	transferase activity, transferring alkyl or aryl (other than methyl) groups	75	2.4129e-06	0.000261305
GO:0005199	structural constituent of cell wall	14	2.56936e-06	0.000261305
GO:0016709	oxidoreductase activity, acting on paired donors, with incorporation or reduction of molecular oxygen, NAD(P)H as one donor, and incorporation of one atom of oxygen	87	2.96572e-06	0.000261305
GO:0004497	monooxygenase activity	134	3.13005e-06	0.000261305
GO:0051213	dioxygenase activity	74	3.3532e-06	0.000261305
GO:0043565	sequence-specific DNA binding	173	4.46569e-06	0.000265939
GO:0003700	DNA-binding transcription factor activity	218	4.67923e-06	0.000265939
GO:0003777	microtubule motor activity	41	4.68006e-06	0.000265939
GO:0046906	tetrapyrrole binding	181	4.76277e-06	0.000265939
GO:0020037	heme binding	171	4.77332e-06	0.000265939
GO:0140110	transcription regulator activity	228	5.36168e-06	0.000277031
GO:0016616	oxidoreductase activity, acting on the CH-OH group of donors, NAD or NADP as acceptor	75	5.99644e-06	0.000294807
GO:0016705	oxidoreductase activity, acting on paired donors, with incorporation or reduction of molecular oxygen	157	6.53485e-06	0.000319342
GO:0022804	active transmembrane transporter activity	151	6.6515e-06	0.000323096
GO:0048037	cofactor binding	360	6.75253e-06	0.000326051
GO:0016614	oxidoreductase activity, acting on CH-OH group of donors	80	7.82664e-06	0.000360564
GO:0016491	oxidoreductase activity	623	8.02596e-06	0.000365768
GO:0016840	carbon-nitrogen lyase activity	26	8.6911e-06	0.000377017
GO:0016758	transferase activity, transferring hexosyl groups	184	9.25032e-06	0.00039494
GO:0016798	hydrolase activity, acting on glycosyl bonds	149	1.00874e-05	0.000421619
GO:0004553	hydrolase activity, hydrolyzing O-glycosyl compounds	140	1.01729e-05	0.000421619
GO:0022857	transmembrane transporter activity	330	1.17738e-05	0.000448398
GO:0004864	protein phosphatase inhibitor activity	21	1.20739e-05	0.0004499
GO:0015291	secondary active transmembrane transporter activity	99	1.25908e-05	0.000460075
GO:0003824	catalytic activity	2680	1.43174e-05	0.000504967
GO:0019212	phosphatase inhibitor activity	21	1.69657e-05	0.00058564
GO:0016836	hydro-lyase activity	33	2.21177e-05	0.000747579
GO:0051082	unfolded protein binding	57	2.28223e-05	0.000768194
GO:0010427	abscisic acid binding	19	3.16186e-05	0.00104264
GO:0003677	DNA binding	496	3.54327e-05	0.00113609
GO:0015926	glucosidase activity	25	5.2839e-05	0.00162145
GO:0005215	transporter activity	343	5.29691e-05	0.00162145
GO:0008574	ATP-dependent microtubule motor activity, plus-end-directed	6	7.07108e-05	0.00203406
GO:0042562	hormone binding	21	7.91081e-05	0.00223597
GO:0000978	RNA polymerase II proximal promoter sequence-specific DNA binding	10	8.04847e-05	0.00225135
GO:0033293	monocarboxylic acid binding	25	8.17609e-05	0.00227919
GO:0019840	isoprenoid binding	19	8.4318e-05	0.0023186
GO:0008194	UDP-glycosyltransferase activity	125	0.000133221	0.00356662
GO:0016757	transferase activity, transferring glycosyl groups	218	0.000141656	0.00370682
GO:0016701	oxidoreductase activity, acting on single donors with incorporation of molecular oxygen	28	0.000183319	0.00469111
GO:0004857	enzyme inhibitor activity	52	0.000209197	0.0053365
GO:0102483	scopolin beta-glucosidase activity	6	0.000246503	0.00609644
GO:1990939	ATP-dependent microtubule motor activity	6	0.000246503	0.00609644
GO:0042910	xenobiotic transmembrane transporter activity	29	0.000297607	0.00710056
GO:0003680	AT DNA binding	11	0.000328327	0.00769766
GO:0019901	protein kinase binding	26	0.000336531	0.00782217
GO:0045551	cinnamyl-alcohol dehydrogenase activity	12	0.000380694	0.00877326
GO:0043178	alcohol binding	21	0.000397401	0.0090809
GO:0016747	transferase activity, transferring acyl groups other than amino-acyl groups	112	0.000417088	0.00947737
GO:0070330	aromatase activity	15	0.00042501	0.00963039
GO:0008017	microtubule binding	53	0.000465787	0.0103237
GO:0004764	shikimate 3-dehydrogenase (NADP+) activity	4	0.000512675	0.0112097
GO:0003855	3-dehydroquinate dehydratase activity	4	0.000512675	0.0112097
GO:0008810	cellulase activity	12	0.000560946	0.0121995
GO:0016829	lyase activity	133	0.000706304	0.0149596
GO:0016538	cyclin-dependent protein serine/threonine kinase regulator activity	18	0.000776059	0.016142
GO:0015631	tubulin binding	57	0.000906017	0.0184663
GO:0031072	heat shock protein binding	17	0.000966214	0.0195004
GO:0016712	oxidoreductase activity, acting on paired donors, with incorporation or reduction of molecular oxygen, reduced flavin or flavoprotein as one donor, and incorporation of one atom of oxygen	15	0.00102586	0.0205984
GO:0043295	glutathione binding	8	0.00108026	0.0213212
GO:1900750	oligopeptide binding	8	0.00108026	0.0213212
GO:0046527	glucosyltransferase activity	88	0.0011926	0.0231999
GO:0016702	oxidoreductase activity, acting on single donors with incorporation of molecular oxygen, incorporation of two atoms of oxygen	21	0.00125795	0.0240721
GO:0016740	transferase activity	1183	0.00145878	0.0268946
GO:0004185	serine-type carboxypeptidase activity	22	0.00154031	0.0283334
GO:0044183	protein folding chaperone	11	0.00157995	0.0288662
GO:0015297	antiporter activity	56	0.00181604	0.032635
GO:0051787	misfolded protein binding	11	0.00220268	0.0379366
GO:0015116	sulfate transmembrane transporter activity	11	0.00220268	0.0379366
GO:0080109	indole-3-acetonitrile nitrile hydratase activity	7	0.00224727	0.0382678
GO:0018822	nitrile hydratase activity	7	0.00224727	0.0382678
GO:0004506	squalene monooxygenase activity	4	0.00225493	0.0382678
GO:0016684	oxidoreductase activity, acting on peroxide as acceptor	46	0.00266329	0.0447051
GO:0004601	peroxidase activity	46	0.00266329	0.0447051
GO:0050662	coenzyme binding	147	0.00266731	0.0447051
GO:0008271	secondary active sulfate transmembrane transporter activity	8	0.00277211	0.0458926
GO:0008083	growth factor activity	5	0.00289479	0.0477288
GO:0050661	NADP binding	27	0.00331228	0.053418
GO:0070704	sterol desaturase activity	3	0.00340796	0.0538897
GO:0000248	C-5 sterol desaturase activity	3	0.00340796	0.0538897
GO:0003896	DNA primase activity	3	0.00340796	0.0538897
GO:0010279	indole-3-acetic acid amido synthetase activity	3	0.00340796	0.0538897
GO:0019900	kinase binding	29	0.00357154	0.0554826
GO:0016746	transferase activity, transferring acyl groups	123	0.00357461	0.0554826
GO:0005506	iron ion binding	136	0.00357709	0.0554826
GO:0022853	active ion transmembrane transporter activity	59	0.00361733	0.0559997
GO:0016815	hydrolase activity, acting on carbon-nitrogen (but not peptide) bonds, in nitriles	7	0.00366934	0.0563106
GO:0000257	nitrilase activity	7	0.00366934	0.0563106
GO:0033772	flavonoid 3',5'-hydroxylase activity	7	0.00366934	0.0563106
GO:0015293	symporter activity	31	0.00377682	0.0578067
GO:0035673	oligopeptide transmembrane transporter activity	18	0.00410712	0.0618125
GO:0016413	O-acetyltransferase activity	17	0.00441587	0.0650118
GO:0004180	carboxypeptidase activity	28	0.00453703	0.066554
GO:0015295	solute:proton symporter activity	30	0.00471996	0.0684944
GO:0046982	protein heterodimerization activity	28	0.00482916	0.0698292
GO:0015294	solute:cation symporter activity	30	0.00505048	0.0725124
GO:1901682	sulfur compound transmembrane transporter activity	13	0.0051711	0.0739824
GO:0003774	motor activity	48	0.00534993	0.0760047
GO:0004089	carbonate dehydratase activity	7	0.00568307	0.0798233
GO:0080031	methyl salicylate esterase activity	7	0.00568307	0.0798233
GO:0051879	Hsp90 protein binding	5	0.00570729	0.0798233
GO:0004097	catechol oxidase activity	5	0.00570729	0.0798233
GO:0004499	N,N-dimethylaniline monooxygenase activity	13	0.00588013	0.0816774
GO:0003910	DNA ligase (ATP) activity	4	0.00595543	0.0820212
GO:0003909	DNA ligase activity	4	0.00595543	0.0820212
GO:0072341	modified amino acid binding	9	0.00599109	0.082233
GO:0015318	inorganic molecular entity transmembrane transporter activity	172	0.00632013	0.0859022
GO:0080032	methyl jasmonate esterase activity	7	0.00842056	0.108253
GO:0016722	oxidoreductase activity, oxidizing metal ions	7	0.00842056	0.108253
GO:0035251	UDP-glucosyltransferase activity	71	0.0110167	0.134996
GO:0042973	glucan endo-1,3-beta-D-glucosidase activity	6	0.011703	0.141694
GO:0016711	flavonoid 3'-monooxygenase activity	3	0.0120938	0.143219
GO:0008967	phosphoglycolate phosphatase activity	3	0.0120938	0.143219
GO:0030151	molybdenum ion binding	3	0.0120938	0.143219
GO:0015232	heme transporter activity	3	0.0120938	0.143219
GO:0045486	naringenin 3-dioxygenase activity	3	0.0120938	0.143219
GO:0016301	kinase activity	531	0.0134455	0.156935
GO:0004672	protein kinase activity	391	0.0134951	0.157288
GO:0043177	organic acid binding	28	0.0147661	0.168089
GO:0031406	carboxylic acid binding	28	0.0147661	0.168089
GO:0016837	carbon-oxygen lyase activity, acting on polysaccharides	8	0.0154728	0.1753
GO:0030570	pectate lyase activity	8	0.0154728	0.1753
GO:0015103	inorganic anion transmembrane transporter activity	26	0.0157864	0.178604
GO:0019208	phosphatase regulator activity	22	0.016475	0.183579
GO:0019887	protein kinase regulator activity	18	0.016828	0.186743
GO:0015144	carbohydrate transmembrane transporter activity	20	0.0168709	0.186963
GO:0051087	chaperone binding	13	0.017357	0.189757
GO:0016762	xyloglucan:xyloglucosyl transferase activity	14	0.0185063	0.20205
GO:0005351	carbohydrate:proton symporter activity	15	0.0198632	0.214555
GO:0005402	carbohydrate:cation symporter activity	15	0.0198632	0.214555
GO:0042626	ATPase-coupled transmembrane transporter activity	51	0.020362	0.217911
GO:0044212	transcription regulatory region DNA binding	62	0.0211019	0.223471
GO:0001067	regulatory region nucleic acid binding	62	0.0211019	0.223471
GO:0016717	oxidoreductase activity, acting on paired donors, with oxidation of a pair of donors resulting in the reduction of molecular oxygen to two molecules of water	10	0.0213364	0.224619
GO:0071617	lysophospholipid acyltransferase activity	4	0.0215916	0.224619
GO:0016886	ligase activity, forming phosphoric ester bonds	4	0.0215916	0.224619
GO:0019888	protein phosphatase regulator activity	21	0.0222261	0.224619
GO:0016209	antioxidant activity	49	0.0224146	0.224619
GO:0042409	caffeoyl-CoA O-methyltransferase activity	2	0.0226502	0.224619
GO:0016623	oxidoreductase activity, acting on the aldehyde or oxo group of donors, oxygen as acceptor	2	0.0226502	0.224619
GO:0033788	leucoanthocyanidin reductase activity	2	0.0226502	0.224619
GO:0008898	S-adenosylmethionine-homocysteine S-methyltransferase activity	2	0.0226502	0.224619
GO:0052861	glucan endo-1,3-beta-glucanase activity, C-3 substituted reducing group	2	0.0226502	0.224619
GO:0050203	oxalate-CoA ligase activity	2	0.0226502	0.224619
GO:0050017	L-3-cyanoalanine synthase activity	2	0.0226502	0.224619
GO:0035174	histone serine kinase activity	2	0.0226502	0.224619
GO:0035173	histone kinase activity	2	0.0226502	0.224619
GO:0050589	leucocyanidin oxygenase activity	2	0.0226502	0.224619
GO:0052736	beta-glucanase activity	2	0.0226502	0.224619
GO:0004031	aldehyde oxidase activity	2	0.0226502	0.224619
GO:0102198	L-idonate 5-dehydrogenase activity (NAD-dependent)	2	0.0226502	0.224619
GO:0016208	AMP binding	2	0.0226502	0.224619
GO:0004170	dUTP diphosphatase activity	2	0.0226502	0.224619
GO:0004837	tyrosine decarboxylase activity	2	0.0226502	0.224619
GO:0016405	CoA-ligase activity	6	0.0238842	0.234562
GO:0008509	anion transmembrane transporter activity	53	0.0241109	0.236217
GO:0008447	L-ascorbate oxidase activity	3	0.0268522	0.254171
GO:0000293	ferric-chelate reductase activity	3	0.0268522	0.254171
GO:0016849	phosphorus-oxygen lyase activity	3	0.0268522	0.254171
GO:0016723	oxidoreductase activity, oxidizing metal ions, NAD or NADP as acceptor	3	0.0268522	0.254171
GO:0070008	serine-type exopeptidase activity	22	0.028114	0.263871
GO:0016878	acid-thiol ligase activity	7	0.0291883	0.269676
GO:0031492	nucleosomal DNA binding	7	0.0291883	0.269676
GO:1990837	sequence-specific double-stranded DNA binding	42	0.0298035	0.274111
GO:0016773	phosphotransferase activity, alcohol group as acceptor	414	0.0312928	0.285864
GO:0015075	ion transmembrane transporter activity	170	0.0319181	0.290615
GO:0016872	intramolecular lyase activity	4	0.034299	0.305792
GO:0045549	9-cis-epoxycarotenoid dioxygenase activity	5	0.0345917	0.305792
GO:0030545	receptor regulator activity	5	0.0345917	0.305792
GO:0030546	signaling receptor activator activity	5	0.0345917	0.305792
GO:0010436	carotenoid dioxygenase activity	5	0.0345917	0.305792
GO:0016703	oxidoreductase activity, acting on single donors with incorporation of molecular oxygen, incorporation of one atom of oxygen (internal monooxygenases or internal mixed function oxidases)	5	0.0345917	0.305792
GO:0048018	receptor ligand activity	5	0.0345917	0.305792
GO:0030246	carbohydrate binding	154	0.0346052	0.305792
GO:0016706	2-oxoglutarate-dependent dioxygenase activity	12	0.0365955	0.320586
GO:0016881	acid-amino acid ligase activity	9	0.0410306	0.343488
GO:0005385	zinc ion transmembrane transporter activity	9	0.0410306	0.343488
GO:0015562	efflux transmembrane transporter activity	6	0.0424708	0.352995
GO:0080030	methyl indole-3-acetate esterase activity	8	0.0428125	0.35547
GO:0072509	divalent inorganic cation transmembrane transporter activity	13	0.0445255	0.367064
GO:0016899	oxidoreductase activity, acting on the CH-OH group of donors, oxygen as acceptor	5	0.0473076	0.383125
GO:0060590	ATPase regulator activity	5	0.0473076	0.383125
GO:0043138	3'-5' DNA helicase activity	5	0.0473076	0.383125
GO:0042171	lysophosphatidic acid acyltransferase activity	3	0.0477489	0.383125
GO:0102132	3-oxo-pimeloyl-[acp] methyl ester reductase activity	3	0.0477489	0.383125
GO:0102131	3-oxo-glutaryl-[acp] methyl ester reductase activity	3	0.0477489	0.383125
GO:0005227	calcium activated cation channel activity	3	0.0477489	0.383125

## Sheet: Table S4
Table S4 Summary of enriched KEGG pathways of DEGs.
Pathway id	Description	Gene Numb	Padjust	Pvalue
map00941	Flavonoid biosynthesis	79	9.38503e-21	7.38979e-23
map00940	Phenylpropanoid biosynthesis	103	2.17848e-16	3.43067e-18
map04712	Circadian rhythm - plant	49	1.36631e-12	3.2275e-14
map00480	Glutathione metabolism	65	5.67205e-10	1.78647e-11
map00945	Stilbenoid, diarylheptanoid and gingerol biosynthesis	40	1.79814e-09	7.07928e-11
map00460	Cyanoamino acid metabolism	33	0.00309818	0.000146371
map03030	DNA replication	26	0.00391462	0.00024659
map00360	Phenylalanine metabolism	27	0.0040707	0.000224369
map00944	Flavone and flavonol biosynthesis	12	0.00496367	0.000351756
map04016	MAPK signaling pathway - plant	55	0.00544734	0.000428925
map00196	Photosynthesis - antenna proteins	9	0.0202313	0.00175231
map04141	Protein processing in endoplasmic reticulum	68	0.0246943	0.00252776
map00430	Taurine and hypotaurine metabolism	7	0.0251278	0.00277
map00500	Starch and sucrose metabolism	53	0.0259439	0.00245139
map00910	Nitrogen metabolism	15	0.0518963	0.00612949
map00906	Carotenoid biosynthesis	13	0.0745678	0.00939437
map00750	Vitamin B6 metabolism	7	0.108428	0.014514
map00100	Steroid biosynthesis	17	0.117134	0.0166017
map03440	Homologous recombination	25	0.119573	0.0178889
map04075	Plant hormone signal transduction	72	0.160065	0.0264674
map00400	Phenylalanine, tyrosine and tryptophan biosynthesis	19	0.16068	0.025304
map03410	Base excision repair	13	0.16704	0.0289361
map00030	Pentose phosphate pathway	15	0.188909	0.0342118
map00270	Cysteine and methionine metabolism	34	0.197284	0.037282
map03430	Mismatch repair	18	0.213933	0.0421127
map00073	Cutin, suberine and wax biosynthesis	11	0.25917	0.0530583
map00960	Tropane, piperidine and pyridine alkaloid biosynthesis	14	0.440497	0.0936491
map00592	alpha-Linolenic acid metabolism	18	0.657701	0.145005
map00523	Polyketide sugar unit biosynthesis	1	0.683108	0.155985
map00250	Alanine, aspartate and glutamate metabolism	12	0.68831	0.200531
map00950	Isoquinoline alkaloid biosynthesis	11	0.71022	0.212507
map00942	Anthocyanin biosynthesis	4	0.71152	0.196088
map00603	Glycosphingolipid biosynthesis - globo and isoglobo series	4	0.71152	0.196088
map00051	Fructose and mannose metabolism	16	0.711912	0.173774
map00908	Zeatin biosynthesis	8	0.713417	0.168524
map00780	Biotin metabolism	5	0.713736	0.191079
map00052	Galactose metabolism	17	0.717513	0.231638
map00998	Biosynthesis of various secondary metabolites - part 2	2	0.718565	0.237636
map00920	Sulfur metabolism	10	0.723057	0.187881
map00710	Carbon fixation in photosynthetic organisms	16	0.729639	0.229808
map00591	Linoleic acid metabolism	6	0.73053	0.184071
map00040	Pentose and glucuronate interconversions	30	0.736832	0.226271
map00350	Tyrosine metabolism	16	0.825	0.292323
map00053	Ascorbate and aldarate metabolism	14	0.837004	0.309757
map00130	Ubiquinone and other terpenoid-quinone biosynthesis	12	0.838461	0.29049
map00590	Arachidonic acid metabolism	4	0.843083	0.305369
map00254	Aflatoxin biosynthesis	1	0.849567	0.287649
map02010	ABC transporters	16	0.905676	0.342303
map00604	Glycosphingolipid biosynthesis - ganglio series	2	0.937625	0.361761
map00943	Isoflavonoid biosynthesis	4	0.949792	0.381413
map04933	AGE-RAGE signaling pathway in diabetic complications	4	0.949792	0.381413
map00261	Monobactam biosynthesis	3	0.956859	0.376716
map00904	Diterpenoid biosynthesis	5	0.995952	0.415633
map04626	Plant-pathogen interaction	77	1	0.428106
map00740	Riboflavin metabolism	3	1	0.465852
map00790	Folate biosynthesis	6	1	0.470794
map00511	Other glycan degradation	5	1	0.480779
map00902	Monoterpenoid biosynthesis	15	1	0.487694
map00061	Fatty acid biosynthesis	11	1	0.498908
map03420	Nucleotide excision repair	17	1	0.508164
map00660	C5-Branched dibasic acid metabolism	3	1	0.508276
map04122	Sulfur relay system	3	1	0.508276
map00450	Selenocompound metabolism	5	1	0.512425
map00901	Indole alkaloid biosynthesis	2	1	0.530488
map03450	Non-homologous end-joining	3	1	0.548857
map00965	Betalain biosynthesis	3	1	0.58739
map00905	Brassinosteroid biosynthesis	2	1	0.624834
map00565	Ether lipid metabolism	4	1	0.626037
map00760	Nicotinate and nicotinamide metabolism	4	1	0.626037
map00062	Fatty acid elongation	7	1	0.66021
map04130	SNARE interactions in vesicular transport	7	1	0.702179
map00630	Glyoxylate and dicarboxylate metabolism	16	1	0.702791
map00520	Amino sugar and nucleotide sugar metabolism	31	1	0.712531
map00260	Glycine, serine and threonine metabolism	13	1	0.738581
map00240	Pyrimidine metabolism	10	1	0.767329
map00600	Sphingolipid metabolism	4	1	0.77921
map00561	Glycerolipid metabolism	17	1	0.789254
map00531	Glycosaminoglycan degradation	2	1	0.795799
map00860	Porphyrin and chlorophyll metabolism	7	1	0.806571
map00220	Arginine biosynthesis	5	1	0.851745
map04144	Endocytosis	30	1	0.856945
map00300	Lysine biosynthesis	2	1	0.861563
map04145	Phagosome	19	1	0.887952
map00010	Glycolysis / Gluconeogenesis	23	1	0.88948
map00903	Limonene and pinene degradation	1	1	0.889819
map00330	Arginine and proline metabolism	9	1	0.902757
map00380	Tryptophan metabolism	12	1	0.904154
map00730	Thiamine metabolism	3	1	0.906978
map00290	Valine, leucine and isoleucine biosynthesis	3	1	0.906978
map00072	Synthesis and degradation of ketone bodies	1	1	0.907021
map00310	Lysine degradation	7	1	0.915117
map01040	Biosynthesis of unsaturated fatty acids	5	1	0.916755
map00564	Glycerophospholipid metabolism	16	1	0.916844
map00770	Pantothenate and CoA biosynthesis	4	1	0.928448
map00562	Inositol phosphate metabolism	7	1	0.928978
map00071	Fatty acid degradation	7	1	0.955302
map00650	Butanoate metabolism	4	1	0.963714
map03060	Protein export	5	1	0.963864
map00513	Various types of N-glycan biosynthesis	4	1	0.971293
map00900	Terpenoid backbone biosynthesis	7	1	0.9725
map00966	Glucosinolate biosynthesis	2	1	0.973773
map04070	Phosphatidylinositol signaling system	9	1	0.981296
map00410	beta-Alanine metabolism	6	1	0.983222
map00190	Oxidative phosphorylation	25	1	0.986749
map00340	Histidine metabolism	1	1	0.98978
map04120	Ubiquitin mediated proteolysis	21	1	0.99147
map00020	Citrate cycle (TCA cycle)	5	1	0.99351
map00620	Pyruvate metabolism	11	1	0.994512
map00970	Aminoacyl-tRNA biosynthesis	7	1	0.997076
map00640	Propanoate metabolism	4	1	0.997335
map00563	Glycosylphosphatidylinositol (GPI)-anchor biosynthesis	1	1	0.997787
map00670	One carbon pool by folate	1	1	0.997787
map00909	Sesquiterpenoid and triterpenoid biosynthesis	13	1	0.998206
map04146	Peroxisome	8	1	0.998248
map04136	Autophagy - other	2	1	0.998671
map00280	Valine, leucine and isoleucine degradation	5	1	0.998854
map00230	Purine metabolism	9	1	0.998947
map03020	RNA polymerase	5	1	0.999314
map00195	Photosynthesis	5	1	0.999643
map03022	Basal transcription factors	1	1	0.999926
map03018	RNA degradation	11	1	0.999971
map00510	N-Glycan biosynthesis	1	1	0.999974
map03015	mRNA surveillance pathway	9	1	0.999995
map03013	RNA transport	17	1	0.999998
map03040	Spliceosome	14	1	0.999998
map03008	Ribosome biogenesis in eukaryotes	2	1	1
map03010	Ribosome	11	1	1

## Sheet: Tbale S5
Table S5 KEGG involved in plant stress response
gene id	Gene symbol	KEGG Pathway	Description	CK_1	CK_2	CK_3	T1_1	T1_2	T1_3	T2_1	T2_2	T2_3	T3_1	T3_2	T3_3
Vitvi02g00032	ACS	Cysteine and methionine metabolism;MAPK signaling pathway - plant	PREDICTED: 1-aminocyclopropane-1-carboxylate synthase [Vitis vinifera]	2.22	3	3.48	15.83	8.41	11.02	2.52	2.51	3.04	3.86	4.46	3.15
Vitvi15g01093	ACS	Cysteine and methionine metabolism;MAPK signaling pathway - plant	PREDICTED: 1-aminocyclopropane-1-carboxylate synthase 1 [Vitis vinifera]	0	0.15	0.14	20.04	10.8	12.87	0	0.56	0.16	0.25	0.12	0.2
Vitvi14g00248	ANP1	MAPK signaling pathway - plant	PREDICTED: mitogen-activated protein kinase kinase kinase NPK1 isoform X1 [Vitis vinifera]	8.29	8.64	8.83	2.62	3.46	3.26	3.54	3.5	3.5	12.79	11.42	9.45
Vitvi05g00444	ANP1	MAPK signaling pathway - plant	Mitogen-activated protein kinase kinase kinase NPK1 OS=Nicotiana tabacum OX=4097 GN=NPK1 PE=1 SV=1;	6.78	10.13	8.68	0.74	2.16	2.11	0.74	2.18	1.93	13.53	9.71	11.13
Vitvi19g01862	APX	Glutathione metabolism;Ascorbate and aldarate metabolism	L-ascorbate peroxidase	19.79	17.93	24.38	69.44	60.89	71.99	46.57	37.61	51.56	45.81	36.13	39
Vitvi03g01780	APX	Glutathione metabolism;Ascorbate and aldarate metabolism	L-ascorbate peroxidase	24.57	29.71	30.2	77.86	36.01	67.82	59.68	56.94	44.93	37.6	47.6	44.3
Vitvi06g00358	APX	Glutathione metabolism;Ascorbate and aldarate metabolism	L-ascorbate peroxidase 2, cytosolic	408.27	498.06	554.06	1108.07	1081.11	1136.3	910.17	783.17	705.9	585.05	650.33	693.31
Vitvi18g00256	APX	Glutathione metabolism;Ascorbate and aldarate metabolism	L-ascorbate peroxidase 6, chloroplastic isoform X1	128.12	148	150.5	421.48	364.7	382.2	273.27	240.14	221.53	170.96	175.92	183.63
Vitvi12g01199	BAK1	MAPK signaling pathway - plant;Plant-pathogen interaction;Plant hormone signal transduction	Brassinosteroid insensitive 1-associated receptor kinase 1 [Vitis vinifera]	4.34	4.93	5.41	12.05	8.1	11.31	7.74	6.94	5.49	4.16	6.13	5.83
Vitvi12g01277	BAK1	MAPK signaling pathway - plant;Plant-pathogen interaction;Plant hormone signal transduction	Brassinosteroid insensitive 1-associated receptor kinase 1 [Vitis vinifera]	0	0	0.09	4.35	0.17	0.34	0	0	0.36	0.67	0	0
Vitvi05g01776	CALM	Plant-pathogen interaction;Phosphatidylinositol signaling system;MAPK signaling pathway - plant	Calmodulin-4 [Vitis vinifera]	67.22	64.06	64.75	188.14	155.97	151.39	64.23	39.87	50.52	64.41	68.07	67.91
Vitvi08g02107	CALM	Plant-pathogen interaction;Phosphatidylinositol signaling system;MAPK signaling pathway - plant	PREDICTED: dihydrofolate reductase [Vitis vinifera]	57.89	58.69	63.33	49.35	74.05	72.45	39.42	32.26	36.82	27.15	25.43	28.56
Vitvi05g01798	CALM	Plant-pathogen interaction;Phosphatidylinositol signaling system;MAPK signaling pathway - plant	PREDICTED: troponin C, skeletal muscle-like, partial [Vitis vinifera]	9.53	6.14	10.33	13.64	13.19	18.25	4.82	4.08	3.8	8.53	10.73	7.12
Vitvi11g01415	CALM	Plant-pathogen interaction;Phosphatidylinositol signaling system;MAPK signaling pathway - plant	------	14.54	12.85	13.77	14.11	20.41	17.93	9.21	11.54	8.97	6.16	5.99	5.39
Vitvi14g00102	CALR	Phagosome;Protein processing in endoplasmic reticulum	PREDICTED: calreticulin [Vitis vinifera]	331.52	337.9	431.22	587.49	644.56	676.92	546.98	619.23	518.8	660.18	809.45	657.11
Vitvi17g01311	CANX	Phagosome;Protein processing in endoplasmic reticulum	PREDICTED: calnexin homolog [Vitis vinifera]	53.61	55.49	75.4	212.87	201.35	195.81	105.27	98.04	90.21	79.29	106.82	103.75
Vitvi18g00095	CAT	Glyoxylate and dicarboxylate metabolism;MAPK signaling pathway - plant;Tryptophan metabolism;Peroxisome	Catalase isozyme 1	56.76	58.76	72.37	142.25	130.51	126.64	158.97	146.59	135.08	70.87	82.47	84.6
Vitvi03g00206	CHIB	Amino sugar and nucleotide sugar metabolism;MAPK signaling pathway - plant	Flags: Precursor	174.45	277.63	407.93	626.25	1221.5	767.83	785.48	774.1	433.82	307.66	313.75	298.92
Vitvi04g01508	CHIB	Amino sugar and nucleotide sugar metabolism;MAPK signaling pathway - plant	chitinase [Vitis vinifera]	7.25	7.04	10.37	3.19	6.84	7.68	1.97	8.97	5.66	2.42	3.2	3.68
Vitvi06g00199	copA, ctpA, ATP7	MAPK signaling pathway - plant	PREDICTED: probable copper-transporting ATPase HMA5 [Vitis vinifera]	15.08	15.33	15.8	30.77	31.95	29.9	11.73	15.69	15.69	19.26	20.37	19.28
Vitvi00g00668	CRK	------	Cysteine-rich receptor-like protein kinase 26 OS=Arabidopsis thaliana OX=3702 GN=CRK26 PE=2 SV=1;	0.06	0.12	0.14	2.44	2.13	2.09	0.21	0.04	0.06	0.12	0.12	0.09
Vitvi00g01412	CRK	------	Cysteine-rich receptor-like protein kinase 10 OS=Arabidopsis thaliana OX=3702 GN=CRK10 PE=1 SV=3;	2.09	4.29	3.56	9.74	8.95	10.21	2.08	1.56	1.96	3.04	5.03	3.64
Vitvi00g02300	CRK	------	Cysteine-rich receptor-like protein kinase 10 OS=Arabidopsis thaliana OX=3702 GN=CRK10 PE=1 SV=3;	1.78	2.29	2.1	6.35	6.7	6.64	1.54	2	2.3	3.1	4.42	4.01
Vitvi03g01213	CRK	------	Cysteine-rich receptor-like protein kinase 8 OS=Arabidopsis thaliana OX=3702 GN=CRK8 PE=3 SV=2;	7.35	9.78	6.68	3.68	5.08	5.82	4.98	3.58	5.7	3.83	1.96	4.11
Vitvi04g00803	CRK	------	Cysteine-rich receptor-like protein kinase 2 OS=Arabidopsis thaliana OX=3702 GN=CRK2 PE=1 SV=1;	0.1	0.53	0.57	6.07	9.51	10.18	3.53	1.86	2.3	0.21	0.16	0.62
Vitvi10g00309	CRK	------	Cysteine-rich receptor-like protein kinase 25 OS=Arabidopsis thaliana OX=3702 GN=CRK25 PE=3 SV=1;	0.07	0.19	0.15	2.15	0.62	1.14	0.25	0.07	0.23	0.12	0.38	0.27
Vitvi10g00311	CRK	------	G-type lectin S-receptor-like serine/threonine-protein kinase At4g11900 OS=Arabidopsis thaliana OX=3702 GN=At4g11900 PE=2 SV=1;	1.32	3.29	1.29	0.66	0.64	0.89	0.29	0.15	0.46	0.31	2.17	0.6
Vitvi10g01722	CRK	------	Cysteine-rich receptor-like protein kinase 29 OS=Arabidopsis thaliana OX=3702 GN=CRK29 PE=2 SV=1;	0.06	0.2	0.23	9.72	7.27	7.96	0.88	0.44	0.39	0.4	0.55	0.48
Vitvi10g01727	CRK	------	Cysteine-rich receptor-like protein kinase 29 OS=Arabidopsis thaliana OX=3702 GN=CRK29 PE=2 SV=1;	0.11	0.38	0.44	1.95	1.19	1.84	0.39	0.41	0.43	0.1	0.22	0.18
Vitvi10g01729	CRK	------	Cysteine-rich repeat secretory protein 38 OS=Arabidopsis thaliana OX=3702 GN=CRRSP38 PE=2 SV=1;	0.51	1.11	0.71	0.22	0.21	0.63	0.15	0.13	0.23	0.08	0.15	0.1
Vitvi10g02223	CRK	------	G-type lectin S-receptor-like serine/threonine-protein kinase At4g11900 OS=Arabidopsis thaliana OX=3702 GN=At4g11900 PE=2 SV=1;	2.62	3.65	2.02	0.9	0.47	0.28	0.15	0.07	0.33	0.73	0.67	1.22
Vitvi10g02225	CRK	------	Cysteine-rich receptor-like protein kinase 25 OS=Arabidopsis thaliana OX=3702 GN=CRK25 PE=3 SV=1;	3.71	4.17	3.42	7.21	6.58	7.38	4.46	3.85	4.06	2.67	2.83	3.37
Vitvi10g02229	CRK	------	Cysteine-rich receptor-like protein kinase 25 OS=Arabidopsis thaliana OX=3702 GN=CRK25 PE=3 SV=1;	0.03	0	0.06	2.95	1.18	2.7	0.21	0.1	0.16	0.36	0.23	0.31
Vitvi10g02234	CRK	------	G-type lectin S-receptor-like serine/threonine-protein kinase At4g03230 OS=Arabidopsis thaliana OX=3702 GN=At4g03230 PE=3 SV=3;	0.92	0.87	0.91	2.29	2.62	3.22	2.11	2.03	1.53	0.38	0.88	0.79
Vitvi10g02238	CRK	------	Cysteine-rich receptor-like protein kinase 29 OS=Arabidopsis thaliana OX=3702 GN=CRK29 PE=2 SV=1;	0.18	0.08	0.08	4.12	1.22	2.71	0	0.28	0.18	0.3	0.61	0.46
Vitvi10g02239	CRK	------	Cysteine-rich receptor-like protein kinase 10 OS=Arabidopsis thaliana OX=3702 GN=CRK10 PE=1 SV=3;	3.27	5.28	4.55	11.45	14.54	14.64	4.95	1.84	0	3.33	0	3.92
Vitvi10g02243	CRK	------	Cysteine-rich receptor-like protein kinase 29 OS=Arabidopsis thaliana OX=3702 GN=CRK29 PE=2 SV=1;	3.04	6.33	6.11	16.01	12.54	18.53	2.07	2.11	6.41	2.2	6.41	1.65
Vitvi10g02248	CRK	------	Cysteine-rich receptor-like protein kinase 28 OS=Arabidopsis thaliana OX=3702 GN=CRK28 PE=3 SV=2;	2.39	6.4	9.15	25.95	28.57	19.35	6.22	4.95	4.85	5	7.96	5.07
Vitvi10g02249	CRK	------	Cysteine-rich receptor-like protein kinase 8 OS=Arabidopsis thaliana OX=3702 GN=CRK8 PE=3 SV=2;	3.37	3.74	4.33	5.61	3.28	5.42	1.29	1.8	2.31	4.09	5.6	5.64
Vitvi10g02392	CRK	------	Cysteine-rich receptor-like protein kinase 10 OS=Arabidopsis thaliana OX=3702 GN=CRK10 PE=1 SV=3;	1.43	0.75	6.18	12.5	11.18	11.41	0.69	3.56	4.97	2.8	3.53	4.49
Vitvi10g02420	CRK	------	Cysteine-rich receptor-like protein kinase 28 OS=Arabidopsis thaliana OX=3702 GN=CRK28 PE=3 SV=2;	0	0.2	0	11.83	9.24	9.07	0.75	0.03	0.52	0.33	0.9	0.27
Vitvi10g02422	CRK	------	Cysteine-rich receptor-like protein kinase 10 OS=Arabidopsis thaliana OX=3702 GN=CRK10 PE=1 SV=3;	0	0	0.11	2.69	1.83	2.7	0.37	0.19	0.12	0.4	0.97	0.34
Vitvi12g00546	CRK	------	Cysteine-rich receptor-like protein kinase 8 OS=Arabidopsis thaliana OX=3702 GN=CRK8 PE=3 SV=2;	0	0.26	0.08	2.83	2.02	2.65	0.06	0.16	0.19	0.03	0.03	0.22
Vitvi17g00854	CRK	------	Cysteine-rich receptor-like protein kinase 42 OS=Arabidopsis thaliana OX=3702 GN=CRK42 PE=2 SV=1;	0.66	1.71	0.6	5.88	5.47	4.65	1.38	1.13	1.13	1.42	0.73	1.39
Vitvi17g00863	CRK	------	Cysteine-rich receptor-like protein kinase 2 OS=Arabidopsis thaliana OX=3702 GN=CRK2 PE=1 SV=1;	4.11	4.68	3.4	10.03	8.08	8.91	6.45	3.54	6.52	3.61	3.86	5.61
Vitvi17g01400	CRK	------	Putative cysteine-rich receptor-like protein kinase 20 OS=Arabidopsis thaliana OX=3702 GN=CRK20 PE=2 SV=2;	0.15	0.89	0.94	6.13	3.07	4.43	0.41	0.52	1.04	0.52	0.66	0.55
Vitvi06g01562	DNAJA2	Protein processing in endoplasmic reticulum	PREDICTED: dnaJ protein homolog [Vitis vinifera]	146.84	141.94	184.64	462.43	423.65	405.01	495.1	406.28	319.68	293.87	369.76	302.4
Vitvi07g00394	DNAJB11	Protein processing in endoplasmic reticulum	PREDICTED: dnaJ protein ERDJ3B [Vitis vinifera]	47.94	49.16	59.51	106.15	102.47	104.28	81.99	77.5	78.17	63.91	79.85	75.98
Vitvi08g01049	DNAJC3	Protein processing in endoplasmic reticulum	PREDICTED: dnaJ protein P58IPK homolog [Vitis vinifera]	17.09	16.5	23.18	46.63	43.67	41.47	31.64	27.43	26.61	23.9	26.53	25.51
Vitvi05g01493	EIF2AK4;	Protein processing in endoplasmic reticulum	PREDICTED: eIF-2-alpha kinase GCN2 isoform X1 [Vitis vinifera]	8.57	7.84	7.68	6.84	5.85	6.5	3.68	3.82	3.79	6.38	5.25	6.29
Vitvi07g02067	ERF1	MAPK signaling pathway - plant;Plant hormone signal transduction	Ethylene-responsive transcription factor 1B OS=Arabidopsis thaliana OX=3702 GN=ERF1B PE=1 SV=2;	6.37	6.55	6.91	29.72	24.2	25.59	20.9	20.71	14	16.14	17.27	14.36
Vitvi07g02065	ERF1	MAPK signaling pathway - plant;Plant hormone signal transduction	PREDICTED: ethylene-responsive transcription factor 1B [Vitis vinifera]	3.06	3.45	3.25	15.41	17.15	11.58	7.34	8.27	5.79	6.98	8.87	7.28
Vitvi05g00715	ERF1	MAPK signaling pathway - plant;Plant hormone signal transduction	PREDICTED: ethylene-responsive transcription factor 1B [Vitis vinifera]	1.55	1.57	3.33	79.85	37.82	48.76	3.82	1.64	2.43	3.02	4.9	3.62
Vitvi14g00564	ERF1	MAPK signaling pathway - plant;Plant hormone signal transduction	PREDICTED: ethylene-responsive transcription factor 1B [Vitis vinifera]	0.77	0.14	0.41	125.24	30.78	50.85	1.21	1.25	1.49	0.89	1.33	1.71
Vitvi06g00518	ETR, ERS	MAPK signaling pathway - plant;Plant hormone signal transduction	PREDICTED: ethylene receptor 2 [Vitis vinifera]	0.78	0.99	1.07	2.73	1.24	1.26	0.65	0.65	0.63	0.55	0.85	1.36
Vitvi05g00684	ETR, ERS	MAPK signaling pathway - plant;Plant hormone signal transduction	PREDICTED: ethylene receptor 2 [Vitis vinifera]	14.32	17.08	17.57	40.55	41.54	36.7	21.85	19.49	16.26	19.59	24.3	20.21
Vitvi12g02244	FLS2	MAPK signaling pathway - plant;Plant-pathogen interaction	Putative receptor-like protein kinase At3g47110 OS=Arabidopsis thaliana OX=3702 GN=At3g47110 PE=3 SV=1;	5.9	4.74	4.43	4.7	2.63	5.96	3.25	6.01	6.25	1.21	1.81	1.76
Vitvi10g01911	FLS2	MAPK signaling pathway - plant;Plant-pathogen interaction	PREDICTED: LRR receptor-like serine/threonine-protein kinase EFR [Vitis vinifera]	0.54	1.63	0.88	0.33	0.19	0.27	0.56	0.48	0.71	0.03	0.35	0.2
Vitvi10g01905	FLS2	MAPK signaling pathway - plant;Plant-pathogen interaction	PREDICTED: probable LRR receptor-like serine/threonine-protein kinase At3g47570 [Vitis vinifera]	1.13	2.74	2.32	1.07	1.35	1.21	1.24	1.22	1.44	0.38	0.41	0.93
Vitvi10g00931	FLS2	MAPK signaling pathway - plant;Plant-pathogen interaction	PREDICTED: probable LRR receptor-like serine/threonine-protein kinase At3g47570 [Vitis vinifera]	1.35	1	1.34	0.22	0.15	0.62	0.3	0.37	0.76	0.38	0.31	0.53
Vitvi10g02351	FLS2	MAPK signaling pathway - plant;Plant-pathogen interaction	PREDICTED: probable LRR receptor-like serine/threonine-protein kinase At3g47570 [Vitis vinifera]	1.23	1.66	1.82	0.59	0.59	0.8	0.81	0.95	1.45	0.49	0.37	0.39
Vitvi10g00932	FLS2	MAPK signaling pathway - plant;Plant-pathogen interaction	LRR receptor-like serine/threonine-protein kinase EFR OS=Arabidopsis thaliana OX=3702 GN=EFR PE=1 SV=1;	4.79	4.92	3.97	1.16	0.76	1.71	1.31	1.4	1.95	0.66	0.5	1.53
Vitvi12g02239	FLS2	MAPK signaling pathway - plant;Plant-pathogen interaction	Receptor kinase-like protein Xa21 OS=Oryza sativa subsp. indica OX=39946 GN=XA21 PE=1 SV=1;	20.8	14.39	16.44	18.03	10.87	30.56	16.46	38.29	40.51	3.89	12.33	3.67
Vitvi12g02238	FLS2	MAPK signaling pathway - plant;Plant-pathogen interaction	Receptor kinase-like protein Xa21 OS=Oryza sativa subsp. indica OX=39946 GN=XA21 PE=1 SV=1;	12	11.13	11.03	12.12	8.38	13.28	9.87	11.39	13.51	4.73	4.63	5.67
Vitvi10g01904	FLS2	MAPK signaling pathway - plant;Plant-pathogen interaction	unnamed protein product, partial [Vitis vinifera]	3.08	3.42	3.18	1.3	0.74	1.86	1.27	2.03	1.93	1.26	1	1.17
Vitvi12g00722	G6PD, zwf	Glutathione metabolism;Pentose phosphate pathway	PREDICTED: glucose-6-phosphate 1-dehydrogenase, chloroplastic isoform X1 [Vitis vinifera]	17.4	16.48	19.46	0.97	1.62	1.74	0.83	2.33	2.36	7.78	10.34	9.02
Vitvi11g00234	GGT	Cyanoamino acid metabolism;Arachidonic acid metabolism;Glutathione metabolism;Taurine and hypotaurine metabolism	PREDICTED: gamma-glutamyltranspeptidase 3 [Vitis vinifera]	15.95	24.4	23.61	97.87	80.39	88.35	31.9	32.4	28.31	14.63	18.36	16.78
Vitvi02g00333	GPX	Arachidonic acid metabolism;Glutathione metabolism	probable phospholipid hydroperoxide glutathione peroxidase	80.41	106.38	145.22	327.36	275.6	342.35	217.69	187.16	197.95	108.98	144.53	162.47
Vitvi02g00326	gshA	Cysteine and methionine metabolism;Glutathione metabolism	PREDICTED: glutamate--cysteine ligase, chloroplastic [Vitis vinifera]	46.4	44.11	44.59	91.84	76.01	81.61	42.05	37.57	41.55	35.41	37.4	42.37
Vitvi14g00291	GSS	Cysteine and methionine metabolism;Glutathione metabolism	PREDICTED: glutathione synthetase, chloroplastic isoform X1 [Vitis vinifera]	18.72	17.48	20.43	37.66	32.42	34.59	28.7	24.58	24.81	20.48	18.68	21.21
Vitvi07g00286	GST	Glutathione metabolism	Glutathione S-transferase [Vitis vinifera]	271.18	288.95	337.15	818.77	839.91	832.39	284.77	290.52	289.13	438.13	595.53	511.6
Vitvi04g00880	GST	Glutathione metabolism	glutathione S-transferase [Vitis vinifera]	39.03	65.24	13	4.49	8.87	4.5	4.46	1.58	4.9	0.76	24.11	1.46
Vitvi12g00080	GST	Glutathione metabolism	glutathione S-transferase 3 [Vitis vinifera]	5.4	8.05	6.97	42.18	41.44	37.95	12.37	5.12	8.11	4.75	8.71	11.15
Vitvi01g02132	GST	Glutathione metabolism	Glutathione S-transferase U10 [Vitis vinifera]	7.21	15.25	17.93	26.18	66.7	86.33	21.12	13.56	32.85	11.38	5.68	20.08
Vitvi19g01336	GST	Glutathione metabolism	Glutathione S-transferase U25 [Vitis vinifera]	0	0	0	5.18	12.72	11.97	3.25	0.53	2.08	0	0.17	0
Vitvi05g01963	GST	Glutathione metabolism	Glutathione transferase GST 23 [Vitis vinifera]	2.41	4.22	3.78	26.53	17.82	24.65	18.15	10.89	10.45	6.08	6.34	9.59
Vitvi19g01328	GST	Glutathione metabolism	Probable glutathione S-transferase parA OS=Nicotiana tabacum OX=4097 GN=PARA PE=2 SV=1;	0.55	2.55	5.27	644.86	291.94	434.02	21	14.55	15.78	7.34	5.33	8.82
Vitvi07g02189	GST	Glutathione metabolism	PREDICTED: glutathione S-transferase F13 [Vitis vinifera]	23.82	28.32	26.84	3.25	4.39	6.74	5.08	7.35	7.19	35.29	25.62	29.99
Vitvi07g02188	GST	Glutathione metabolism	PREDICTED: glutathione S-transferase F13 [Vitis vinifera]	220.23	248.41	234.08	42.33	53.71	91.81	33.23	50.27	58.69	295.82	244.34	246.7
Vitvi12g00081	GST	Glutathione metabolism	PREDICTED: glutathione S-transferase F9 [Vitis vinifera]	69.74	116.53	126.14	280.39	353.22	395.55	159.94	126.13	130.89	70.46	68.4	97.69
Vitvi08g01137	GST	Glutathione metabolism	PREDICTED: glutathione S-transferase L3 [Vitis vinifera]	53.1	56.43	60.56	431.78	227.3	340.68	85.51	83.05	72.93	58.51	57.24	69.86
Vitvi08g01129	GST	Glutathione metabolism	PREDICTED: glutathione S-transferase L3 [Vitis vinifera]	36.4	40.86	38.59	686.71	279.28	517.7	61.37	68.57	59.68	41.21	32.67	42.49
Vitvi07g02190	GST	Glutathione metabolism	PREDICTED: glutathione S-transferase PARB [Vitis vinifera]	44.87	63.16	56.41	16.39	22.07	29.81	15.86	27.76	27.41	43.84	41.43	37.38
Vitvi01g00889	GST	Glutathione metabolism	PREDICTED: glutathione S-transferase U17 [Vitis vinifera]	72.32	53.72	78.56	96.68	70.64	87.9	112.18	100.23	126.48	134.34	183.68	149.46
Vitvi19g01021	GST	Glutathione metabolism	PREDICTED: glutathione S-transferase U25-like [Vitis vinifera]	17.32	13.82	20.53	250.52	157.2	211.03	35.42	26.36	29.3	39.08	51.51	73.76
Vitvi08g02226	GST	Glutathione metabolism	PREDICTED: glutathione S-transferase U8 [Vitis vinifera]	110.72	106.16	122.52	667.38	507.74	791.27	176.14	114.69	132.8	91.52	95.41	127.31
Vitvi08g02227	GST	Glutathione metabolism	PREDICTED: glutathione S-transferase U8 [Vitis vinifera]	82.66	78.73	102.94	754.26	607.46	775.82	201.3	116.65	135.23	69.55	80.05	107.78
Vitvi08g00957	GST	Glutathione metabolism	PREDICTED: glutathione transferase GST 23 [Vitis vinifera]	0	0	0.24	0.59	0.43	1.64	0.18	0.94	0.09	0	0	0.46
Vitvi05g01961	GST	Glutathione metabolism	PREDICTED: glutathione transferase GST 23 [Vitis vinifera]	6.57	8.13	10.95	68.18	55.29	63.81	43.14	23.71	26.53	15.17	15.7	19.23
Vitvi05g01962	GST	Glutathione metabolism	PREDICTED: glutathione transferase GST 23 [Vitis vinifera]	7.21	14.96	14.99	76.03	66.44	64.7	47.59	31.02	25.97	11.06	12.48	19.61
Vitvi17g01381	GST	Glutathione metabolism	PREDICTED: probable glutathione S-transferase [Vitis vinifera]	0.94	1.33	1.06	2.3	2.06	2.32	2.62	2.35	3.72	0.85	1.32	1.21
Vitvi19g01326	GST	Glutathione metabolism	PREDICTED: probable glutathione S-transferase [Vitis vinifera]	70.05	86.79	81.58	405.37	291.01	448.63	80.79	76.23	67.64	72.42	75.81	86.9
Vitvi19g02374	GST	Glutathione metabolism	PREDICTED: probable glutathione S-transferase [Vitis vinifera]	1.11	7.91	8.26	655.36	403.97	485.01	33.72	26.81	23.38	8.86	8.44	22.37
Vitvi05g01959	GST	Glutathione metabolism	PREDICTED: probable glutathione S-transferase [Vitis vinifera]	8.33	15.83	13.06	205.65	144.71	138.98	90.38	64.41	49.85	15.64	15.98	26.42
Vitvi17g01380	GST	Glutathione metabolism	PREDICTED: probable glutathione S-transferase [Vitis vinifera]	1.72	2.4	1.42	7.59	6.93	8.54	1.86	2.25	2.89	3.18	4.07	3.03
Vitvi07g00735	GST	Glutathione metabolism	PREDICTED: probable glutathione S-transferase [Vitis vinifera]	1.57	1.88	2.65	8.5	7.16	9.22	5.35	2.25	4.27	1.99	2.41	2.83
Vitvi19g01311	GST	Glutathione metabolism	PREDICTED: probable glutathione S-transferase [Vitis vinifera]	67.42	59.32	62.39	205.36	119.69	180.38	86.18	76.84	72.24	46.01	47.83	60.79
Vitvi19g02257	GST	Glutathione metabolism	PREDICTED: probable glutathione S-transferase [Vitis vinifera]	20.07	24.57	19.74	37.01	33.57	41.23	33.41	23.84	24.79	20.34	22.31	24.33
Vitvi07g00736	GST	Glutathione metabolism	PREDICTED: probable glutathione S-transferase [Vitis vinifera]	4.27	6.01	4.45	20.81	23.84	21.33	15.35	12.06	11.04	4.11	5.59	4.8
Vitvi19g02192	GST	Glutathione metabolism	PREDICTED: probable glutathione S-transferase [Vitis vinifera]	72.3	72.96	90.21	1391.29	804.43	1097.31	139.42	112.88	95.62	194.63	247.5	307.93
Vitvi19g02150	GST	Glutathione metabolism	PREDICTED: probable glutathione S-transferase [Vitis vinifera]	29.51	32.34	36	665.24	391.63	586.9	67.96	66.43	61.87	79.95	114.42	135.09
Vitvi16g01501	GST	Glutathione metabolism	PREDICTED: probable glutathione S-transferase [Vitis vinifera]	7.81	10.73	8.45	92.03	65.34	86.5	7.8	8.7	6.8	3.63	6.15	4.55
Vitvi19g01048	GST	Glutathione metabolism	PREDICTED: probable glutathione S-transferase [Vitis vinifera]	13.19	14.84	25.05	261.12	158.7	244.01	53.39	39.98	41.23	50.34	64.31	109.94
Vitvi19g02145	GST	Glutathione metabolism	PREDICTED: probable glutathione S-transferase [Vitis vinifera]	3.62	2.05	2.41	26.42	12.37	60.79	5.12	7.09	6.37	2.54	8.89	8.92
Vitvi15g01736	GST	Glutathione metabolism	PREDICTED: probable glutathione S-transferase [Vitis vinifera]	115.76	156.91	126.02	258.85	226.74	276.45	91.93	74.86	87.4	176.59	185.64	184.51
Vitvi08g02228	GST	Glutathione metabolism	PREDICTED: probable glutathione S-transferase [Vitis vinifera]	19.68	22.24	17.62	43.01	23.5	40.33	4.46	5.02	6.22	4.89	2.63	4.9
Vitvi19g02197	GST	Glutathione metabolism	PREDICTED: probable glutathione S-transferase parA [Vitis vinifera]	9.32	10.77	8.55	43.08	25.93	31.95	17.06	8.38	13.09	6.95	7.35	10.62
Vitvi19g01332	GST	Glutathione metabolism	PREDICTED: probable glutathione S-transferase parA [Vitis vinifera]	0	0	0	5.59	17.22	10.79	3.48	0.61	3.33	0	0	0
Vitvi19g01338	GST	Glutathione metabolism	PREDICTED: probable glutathione S-transferase parA [Vitis vinifera]	0.8	1	0.82	4.92	3.98	4.31	1.36	0.52	1.48	0.55	1.2	0.34
Vitvi19g02147	GST	Glutathione metabolism	PREDICTED: probable glutathione S-transferase parC [Vitis vinifera]	5.01	6.36	6.82	511.63	247.01	399.94	32.83	24.99	19.64	16.57	13.87	42.2
Vitvi19g02152	GST	Glutathione metabolism	PREDICTED: probable glutathione S-transferase parC [Vitis vinifera]	32.09	33.58	34	3545.08	1583.5	2603.61	139.98	167.54	131.54	62.55	64.05	128.97
Vitvi19g02189	GST	Glutathione metabolism	PREDICTED: probable glutathione S-transferase parC [Vitis vinifera]	13.75	16.04	18.57	881.64	412.85	735.26	57.2	59.06	51.04	29.58	35.94	37.13
Vitvi19g02161	GST	Glutathione metabolism	PREDICTED: probable glutathione S-transferase parC [Vitis vinifera]	19.23	17.4	21.69	748.29	332.02	574.14	51.58	51.1	42.27	34.28	38.27	58.05
Vitvi06g01728	GST	Glutathione metabolism	PREDICTED: probable glutathione S-transferase, partial [Vitis vinifera]	0.24	0.25	0.24	42.91	35.07	30.79	1.51	1.52	1.06	0.44	0.41	1.45
Vitvi19g01305	GST	Glutathione metabolism	putative glutathione S-transferase [Vitis vinifera]	2.02	1.18	2.72	31.89	20.61	30.31	7.98	4.59	4.73	5.09	5.64	4.75
Vitvi14g00169	GST	Glutathione metabolism	putative glutathione S-transferase [Vitis vinifera]	0.89	4.72	6.67	838.63	479.52	800	90.02	112.72	73.04	3.33	2.89	7.43
Vitvi15g01730	GST	Glutathione metabolism	putative glutathione S-transferase [Vitis vinifera]	0	0	0	8.04	3.55	7.02	0.55	0.58	0	0	0	0
Vitvi10g00871	GST	Glutathione metabolism	putative glutathione S-transferase MSR-1 [Vitis vinifera]	0.1	0.19	0	7.97	12.35	11.35	0.93	0.85	0.82	0	0.1	0.42
Vitvi19g02149	GST	Glutathione metabolism	Glutathione S-transferase U25 OS=Arabidopsis thaliana OX=3702 GN=GSTU25 PE=1 SV=1;	5.69	5.46	6.09	41.81	39.35	34.99	9.28	6.09	9.61	8.36	9.49	12.26
Vitvi01g02131	GST	Glutathione metabolism	Glutathione S-transferase U10 OS=Arabidopsis thaliana OX=3702 GN=GSTU10 PE=2 SV=1;	0.44	0.42	0.91	3.19	3.98	8.03	1.56	1.48	2.67	1.03	0	1.97
Vitvi06g01726	GST	Glutathione metabolism	Probable glutathione S-transferase OS=Glycine max OX=3847 GN=HSP26-A PE=2 SV=1;	1.46	0.55	0.99	7.41	3.57	6.01	3.65	1.68	0.81	0.84	1.64	1.96
Vitvi06g01727	GST	Glutathione metabolism	Glutathione S-transferase U8 OS=Arabidopsis thaliana OX=3702 GN=GSTU8 PE=2 SV=1;	9.89	7.77	32.28	2695.48	1256.92	2236.09	321.63	269.08	233.22	20.48	4.17	32.08
Vitvi07g00283	GST	Glutathione metabolism	Glutathione S-transferase APIC OS=Nicotiana tabacum OX=4097 GN=APIC PE=2 SV=1;	45.09	69.29	65.19	13.17	18.81	28.77	20.24	32.53	34.51	94.89	70.99	76.31
Vitvi01g01512	HSP20	Protein processing in endoplasmic reticulum	Heat shock protein 21, chloroplastic [Vitis vinifera]	25.06	26.17	41.01	354.51	262.59	273.59	220.42	226.9	152.98	83.66	131.31	107.98
Vitvi04g01792	HSP20	Protein processing in endoplasmic reticulum	17.3 kDa class II heat shock protein OS=Solanum peruvianum OX=4082 PE=2 SV=1;	203.29	255.64	278.97	488.16	534.66	460.95	310.75	348.53	377.13	122.81	143.35	141.17
Vitvi09g00045	HSP20	Protein processing in endoplasmic reticulum	17.4 kDa class III heat shock protein OS=Arabidopsis thaliana OX=3702 GN=HSP17.4B PE=2 SV=1;	38.47	39.3	77.63	291.59	215.37	273.89	119.45	134.6	90.58	112.87	152.4	109.24
Vitvi13g00278	HSP20	Protein processing in endoplasmic reticulum	PREDICTED: 15.7 kDa heat shock protein, peroxisomal [Vitis vinifera]	72.1	59.55	101.48	291.11	285.56	358.24	1000.55	987.39	561.83	168.63	261.54	195.57
Vitvi04g01795	HSP20	Protein processing in endoplasmic reticulum	PREDICTED: 17.1 kDa class II heat shock protein [Vitis vinifera]	63.76	80.5	189.86	366.56	527.79	492.44	316.55	323.43	349.88	42.84	62.59	70.37
Vitvi04g01794	HSP20	Protein processing in endoplasmic reticulum	PREDICTED: 17.3 kDa class II heat shock protein [Vitis vinifera]	1.03	2.55	4.59	190.4	117	104.55	31.07	38.34	23.76	4.83	7.83	6.37
Vitvi04g01796	HSP20	Protein processing in endoplasmic reticulum	PREDICTED: 17.3 kDa class II heat shock protein [Vitis vinifera]	10.93	4.52	8.69	31.44	32.6	23.26	22.13	28.63	20.85	3.42	5.55	3.58
Vitvi04g01801	HSP20	Protein processing in endoplasmic reticulum	PREDICTED: 17.3 kDa class II heat shock protein [Vitis vinifera]	3.56	4.11	16.59	238.82	215.54	186.54	63.97	76.95	50.29	6.47	17.47	11.35
Vitvi04g01802	HSP20	Protein processing in endoplasmic reticulum	PREDICTED: 17.3 kDa class II heat shock protein [Vitis vinifera]	25.67	21.74	53.99	136.11	130.39	120.06	55.18	74.9	52.83	25.08	43.1	30.62
Vitvi04g01793	HSP20	Protein processing in endoplasmic reticulum	PREDICTED: 17.3 kDa class II heat shock protein [Vitis vinifera]	0.27	1.25	1.2	47.56	46.31	30.11	5.12	7.48	3.37	1.58	0.79	0.82
Vitvi04g01799	HSP20	Protein processing in endoplasmic reticulum	PREDICTED: 17.3 kDa class II heat shock protein [Vitis vinifera]	10.64	12.12	23.64	229.23	223.81	186.28	64.43	81.21	59.47	9.09	15.09	13.29
Vitvi04g00135	HSP20	Protein processing in endoplasmic reticulum	PREDICTED: 17.3 kDa class II heat shock protein [Vitis vinifera]	52.25	49.49	94.6	215.57	310.6	215.78	137.84	142.37	85.02	105.1	180.45	160.24
Vitvi04g01800	HSP20	Protein processing in endoplasmic reticulum	PREDICTED: 17.3 kDa class II heat shock protein-like [Vitis vinifera]	59.3	64.69	106.33	482.59	320.31	300.88	141.11	181.01	149.53	79.95	102.62	79.22
Vitvi19g01760	HSP20	Protein processing in endoplasmic reticulum	PREDICTED: 17.8 kDa class I heat shock protein [Vitis vinifera]	3.95	6.68	10.39	189.26	112.18	153.47	94.35	91.36	39.25	19.3	25.13	29.49
Vitvi04g01797	HSP20	Protein processing in endoplasmic reticulum	PREDICTED: 17.9 kDa class II heat shock protein-like [Vitis vinifera]	30.11	29.22	30.61	12.54	8.19	14.09	22.21	27.14	24.88	22.08	26.4	18.15
Vitvi13g00471	HSP20	Protein processing in endoplasmic reticulum	PREDICTED: 18.1 kDa class I heat shock protein [Vitis vinifera]	21.13	21.61	41.22	127.66	158.14	148.59	124.28	105.89	75.93	43.33	64.4	59.77
Vitvi13g02024	HSP20	Protein processing in endoplasmic reticulum	PREDICTED: 18.1 kDa class I heat shock protein [Vitis vinifera]	970.15	971.41	1751.07	3589.87	3637.31	3738.05	2043.48	1622.23	1445.48	1868.71	2848.53	2983.14
Vitvi13g00451	HSP20	Protein processing in endoplasmic reticulum	PREDICTED: 18.1 kDa class I heat shock protein [Vitis vinifera]	271.82	239.31	419.88	1105.36	1245.72	1127.78	551.69	467.63	393.08	452.21	690.9	719.32
Vitvi13g00490	HSP20	Protein processing in endoplasmic reticulum	PREDICTED: 18.1 kDa class I heat shock protein [Vitis vinifera]	17.92	17.92	51.08	250.13	240.85	257.66	94.62	117.99	70.67	54.5	100.36	66.72
Vitvi13g00409	HSP20	Protein processing in endoplasmic reticulum	PREDICTED: 18.2 kDa class I heat shock protein [Vitis vinifera]	114.85	104.99	219.37	483.18	502.09	442.9	301.36	281.1	207.08	300.48	453.65	367.11
Vitvi13g02018	HSP20	Protein processing in endoplasmic reticulum	PREDICTED: 18.2 kDa class I heat shock protein [Vitis vinifera]	134.15	133.83	250.29	322.15	413.14	449.85	277.59	279.86	182.85	242.55	381.11	245.38
Vitvi13g02014	HSP20	Protein processing in endoplasmic reticulum	PREDICTED: 18.2 kDa class I heat shock protein [Vitis vinifera]	11.69	8.86	27.09	56.35	74.2	73.94	36.1	50.01	34.7	29.54	70.76	33.88
Vitvi13g00405	HSP20	Protein processing in endoplasmic reticulum	PREDICTED: 18.2 kDa class I heat shock protein [Vitis vinifera]	30.44	27.22	50.24	226.26	230.55	216.24	193.36	196.71	130.53	93.24	154.77	104
Vitvi13g00410	HSP20	Protein processing in endoplasmic reticulum	PREDICTED: 18.2 kDa class I heat shock protein [Vitis vinifera]	142.42	124.56	317.55	568.41	707.86	671.56	425.74	409.83	281.29	340.37	561.93	393.78
Vitvi13g02017	HSP20	Protein processing in endoplasmic reticulum	PREDICTED: 18.2 kDa class I heat shock protein [Vitis vinifera]	313.72	287.48	636.15	1075.14	1156.6	1134.24	713.12	784.66	578.94	749.98	1216.69	864.97
Vitvi13g02016	HSP20	Protein processing in endoplasmic reticulum	PREDICTED: 18.2 kDa class I heat shock protein [Vitis vinifera]	4.1	4.24	7.78	43.13	48.15	36.66	31.85	31.47	21.79	12.85	22.71	11.58
Vitvi19g00403	HSP20	Protein processing in endoplasmic reticulum	PREDICTED: 21.7 kDa class VI heat shock protein [Vitis vinifera]	26.32	31.58	29.06	55.66	49.94	42.83	75.91	99.7	76.41	43.01	38.72	39.16
Vitvi18g02423	HSP20	Protein processing in endoplasmic reticulum	PREDICTED: 22.0 kDa class IV heat shock protein [Vitis vinifera]	474.45	380.35	760.67	1328.07	1737.58	1451.71	1328.57	1424.4	1034.97	795.04	1265.99	1289.87
Vitvi02g01446	HSP20	Protein processing in endoplasmic reticulum	PREDICTED: 23.6 kDa heat shock protein, mitochondrial [Vitis vinifera]	17.17	11.56	34.4	257.94	253.06	221.34	171.62	171.8	114.95	93.18	114.44	82.23
Vitvi16g00681	HSP20	Protein processing in endoplasmic reticulum	PREDICTED: 23.6 kDa heat shock protein, mitochondrial [Vitis vinifera]	91.64	79.29	132.03	519.03	507.44	436.34	373.38	340.26	243.43	227.15	326.99	282.88
Vitvi06g00561	HSP20	Protein processing in endoplasmic reticulum	PREDICTED: class I heat shock protein [Vitis vinifera]	1456.36	1351.3	2456.82	2309.06	2365.25	2020.38	1233.55	778.11	761.87	3311.06	4808.09	5844.04
Vitvi08g00731	HSP20	Protein processing in endoplasmic reticulum	PREDICTED: class I heat shock protein [Vitis vinifera]	1.26	0.69	2.67	41.11	19.32	33.05	13.58	15.62	9.75	2.54	4.1	3.55
Vitvi02g01447	HSP20	Protein processing in endoplasmic reticulum	PREDICTED: small heat shock protein, chloroplastic [Vitis vinifera]	13.2	5.58	17	111.36	79.93	87.23	67.67	59.78	34.04	35.69	42.37	38.72
Vitvi16g01352	HSP20	Protein processing in endoplasmic reticulum	PREDICTED: small heat shock protein, chloroplastic [Vitis vinifera]	69.44	55.47	130.49	329.02	301.29	275.32	141.46	128.25	94.08	279.55	430.29	475.64
Vitvi13g02027	HSP20	Protein processing in endoplasmic reticulum	17.8 kDa class I heat shock protein OS=Solanum lycopersicum OX=4081 PE=2 SV=1;	4.95	7.02	7.77	97.21	104.17	86.96	28.37	27.28	22.12	6.29	9.92	11.05
Vitvi12g02138	HSP20	Protein processing in endoplasmic reticulum	22.0 kDa class IV heat shock protein OS=Glycine max OX=3847 GN=HSP22.0 PE=3 SV=1;	508.53	508.47	1226.82	1831.24	2748.22	2034.42	2108.13	1892.23	2126.16	1000.22	1465.91	1199.86
Vitvi18g01510	HSP20	Protein processing in endoplasmic reticulum	17.4 kDa class I heat shock protein OS=Arabidopsis thaliana OX=3702 GN=HSP17.4A PE=1 SV=2;	4	1.1	2.48	5.21	1.94	2.86	2.1	3.53	2.2	0	0.26	1.21
Vitvi10g02403	HSP90A, htpG	Plant-pathogen interaction;Protein processing in endoplasmic reticulum	PREDICTED: heat shock cognate protein 80 [Vitis vinifera]	49.01	46.97	46.76	76.89	106.86	73.24	74.72	69.72	60.9	64.1	70.83	67.81
Vitvi02g00025	HSP90A, htpG	Plant-pathogen interaction;Protein processing in endoplasmic reticulum	PREDICTED: heat shock protein 83 [Vitis vinifera]	35.16	28.79	78.46	961.97	703.79	681.53	344.2	422.89	252.05	104.96	155.21	130.46
Vitvi16g01103	HSP90A, htpG	Plant-pathogen interaction;Protein processing in endoplasmic reticulum	PREDICTED: heat shock protein 83 [Vitis vinifera]	27.58	20.81	41.47	315.86	326.5	277.35	138.49	147.64	95.07	67.66	89.59	81.98
Vitvi18g01133	HSP90B, TRA1	Plant-pathogen interaction;Protein processing in endoplasmic reticulum	PREDICTED: endoplasmin homolog [Vitis vinifera]	140.49	138.46	160.11	334.88	329.09	325.48	170.5	192.17	160.54	206.36	222.35	212.45
Vitvi11g00724	HSPA1s	Endocytosis;Protein processing in endoplasmic reticulum;Spliceosome	PREDICTED: heat shock 70 kDa protein [Vitis vinifera]	118.99	100.99	225.14	755.79	807.25	577.14	404.22	317.67	253.19	333.07	490.51	455.3
Vitvi08g02189	HSPA1s	Endocytosis;Protein processing in endoplasmic reticulum;Spliceosome	PREDICTED: heat shock cognate 70 kDa protein 2 [Vitis vinifera]	36.83	34.3	59.14	380.02	300.86	291.08	96.42	125.07	76.69	127.27	145.78	91.13
Vitvi13g00300	HSPA1s	Endocytosis;Protein processing in endoplasmic reticulum;Spliceosome	PREDICTED: heat shock cognate 70 kDa protein 2 [Vitis vinifera]	95.18	116.65	161.57	391.03	342.73	304.78	173.14	136.49	155.05	213.09	220.84	200.79
Vitvi06g00443	HSPA1s	Endocytosis;Protein processing in endoplasmic reticulum;Spliceosome	PREDICTED: heat shock cognate 70 kDa protein 2 [Vitis vinifera]	33.26	32.7	65.38	512.64	501.06	424.17	190.97	216.34	142.36	127.54	178.01	114.46
Vitvi17g00287	HSPA1s	Endocytosis;Protein processing in endoplasmic reticulum;Spliceosome	PREDICTED: stromal 70 kDa heat shock-related protein, chloroplastic [Vitis vinifera]	131.74	125.21	141.53	168.26	181.22	172.53	285.18	303.39	230.42	197.74	218.57	186.87
Vitvi18g02066	HSPA1s	Endocytosis;Protein processing in endoplasmic reticulum;Spliceosome	PREDICTED: stromal 70 kDa heat shock-related protein, chloroplastic [Vitis vinifera]	47.86	40.18	41.4	98.03	87.17	82.67	101.77	104.16	67.07	39.19	43.81	51.91
Vitvi14g00185	HSPA5, BIP	Protein export;Protein processing in endoplasmic reticulum	mediator of RNA polymerase II transcription subunit 37a precursor [Vitis vinifera]	41.1	30.47	44.41	83.42	65.27	61.79	85.71	63.49	62.27	90.15	114.67	104.81
Vitvi02g00187	HSPA5, BIP	Protein export;Protein processing in endoplasmic reticulum	PREDICTED: luminal-binding protein 5 [Vitis vinifera]	102.22	109.42	136.22	298.21	329.55	290.31	167.94	167.96	138.55	140.54	173.89	164.44
Vitvi16g01391	HSPA5, BIP	Protein export;Protein processing in endoplasmic reticulum	PREDICTED: luminal-binding protein 5 isoform X1 [Vitis vinifera]	39.34	40.01	54.58	143.85	152.52	132.28	66.57	57.25	55.63	65.12	90.51	83.93
Vitvi08g01234	HSPBP1, FES1	Protein processing in endoplasmic reticulum	PREDICTED: hsp70-binding protein 1 [Vitis vinifera]	50.74	49.51	63.44	303.5	218.84	226.4	126.83	110.89	89.17	98.79	123.54	120.48
Vitvi04g01014	HYOU1	Protein processing in endoplasmic reticulum	Heat shock 70 kDa protein 17 OS=Arabidopsis thaliana OX=3702 GN=HSP70-17 PE=2 SV=1;	11.97	10.22	11.72	24.59	18.58	19.05	15.5	18.58	18.04	14.72	12.61	13.36
Vitvi09g00876	HYOU1	Protein processing in endoplasmic reticulum	Heat shock 70 kDa protein 17 OS=Arabidopsis thaliana OX=3702 GN=HSP70-17 PE=2 SV=1;	29.8	26.34	34.71	78.71	71.23	68.93	45.39	43.82	42.9	43.83	48.81	43.68
Vitvi11g01160	MAN1A_C, MNS1_2	N-Glycan biosynthesis;Various types of N-glycan biosynthesis;Protein processing in endoplasmic reticulum	PREDICTED: mannosyl-oligosaccharide 1,2-alpha-mannosidase MNS1 [Vitis vinifera]	5.46	4.4	4.67	1.92	1.87	3.19	1.19	1.81	2.41	4.28	4.8	3.51
Vitvi12g00387	MAPKKK17_18	MAPK signaling pathway - plant	PREDICTED: mitogen-activated protein kinase kinase kinase A [Vitis vinifera]	4.47	7.01	5.38	0.98	1.4	0.65	2.74	1.48	4.79	0.8	2.19	1.47
Vitvi17g00165	MKK9	MAPK signaling pathway - plant	PREDICTED: mitogen-activated protein kinase kinase 9 [Vitis vinifera]	58.64	71.95	63.76	102	116.93	118.25	49.78	56.54	47.73	37.66	50.18	44.18
Vitvi08g02028	MKS1	MAPK signaling pathway - plant	PREDICTED: VQ motif-containing protein 8, chloroplastic [Vitis vinifera]	1.91	3.52	2.63	2.55	1.84	2.67	0.42	0	1.02	3.49	4.32	1.29
Vitvi04g01362	MPK7_14	MAPK signaling pathway - plant	PREDICTED: mitogen-activated protein kinase 7 [Vitis vinifera]	9.89	11.22	12.42	22.07	19.68	19.01	21.68	20.54	20.02	12.1	13.88	12.41
Vitvi01g01362	PGD, gnd, gntZ	Glutathione metabolism;Pentose phosphate pathway	PREDICTED: 6-phosphogluconate dehydrogenase, decarboxylating 3 [Vitis vinifera]	108.56	121.7	122.56	214.32	199.03	218.47	138.46	112.42	114.77	118.23	126.92	127.78
Vitvi06g00533	PP2C	MAPK signaling pathway - plant;Plant hormone signal transduction	PREDICTED: probable protein phosphatase 2C 24 [Vitis vinifera]	118.02	120.14	127.24	45.1	65.88	42.96	78.79	55.36	73.38	33.27	34.3	40.3
Vitvi11g00270	PP2C	MAPK signaling pathway - plant;Plant hormone signal transduction	PREDICTED: probable protein phosphatase 2C 68 isoform X2 [Vitis vinifera]	37.53	29.12	48.76	22.61	33.5	17.43	13.64	10.28	14.91	15.61	12.3	17.55
Vitvi16g01985	PP2C	MAPK signaling pathway - plant;Plant hormone signal transduction	PREDICTED: probable protein phosphatase 2C 8 [Vitis vinifera]	83.75	81.43	85.07	40.69	60.1	36.57	48.95	32.35	44.93	35.55	35.71	36.76
Vitvi13g00344	PP2C	MAPK signaling pathway - plant;Plant hormone signal transduction	PREDICTED: protein phosphatase 2C 37 [Vitis vinifera]	83.16	75.84	80.1	42.6	50.84	34.93	43.79	30.69	39.95	34.89	30.81	42.32
Vitvi11g01392	PP2C;AHP	MAPK signaling pathway - plant;Plant hormone signal transduction	PREDICTED: histidine-containing phosphotransfer protein 4 [Vitis vinifera]	52.89	42.61	48.36	49.42	32.83	33.16	17.03	15.84	22.74	18.34	13.84	25.48
Vitvi03g00752	PR1	MAPK signaling pathway - plant;Plant-pathogen interaction;Plant hormone signal transduction	Basic form of pathogenesis-related protein 1 OS=Nicotiana tabacum OX=4097 PE=3 SV=1;	32.6	74.7	141.99	27.66	181	57.92	541.89	564.73	464.02	25.77	17.95	32.37
Vitvi03g00757	PR1	MAPK signaling pathway - plant;Plant-pathogen interaction;Plant hormone signal transduction	pathogenesis-related protein 1-like [Ziziphus jujuba]	6.72	7.91	12.5	0.7	5.61	2.61	12.65	12.93	7.84	2.45	1.93	1.45
Vitvi03g01649	PR1	MAPK signaling pathway - plant;Plant-pathogen interaction;Plant hormone signal transduction	PREDICTED: basic form of pathogenesis-related protein 1 [Vitis vinifera]	128.49	328.61	391.1	9.27	25.5	33.77	122.71	142.56	181.06	32.29	72.02	95.08
Vitvi03g00743	PR1	MAPK signaling pathway - plant;Plant-pathogen interaction;Plant hormone signal transduction	PREDICTED: pathogenesis-related leaf protein 6 [Vitis vinifera]	1.29	1.31	5.84	10.64	9.57	10.01	1.53	1.32	0.98	1.87	1.73	2.09
Vitvi03g01650	PR1	MAPK signaling pathway - plant;Plant-pathogen interaction;Plant hormone signal transduction	PREDICTED: pathogenesis-related leaf protein 6 [Vitis vinifera]	29.45	67.11	152.13	12.61	161.77	135.65	40.6	45.49	67.35	28.44	28.69	27.1
Vitvi03g00740	PR1	MAPK signaling pathway - plant;Plant-pathogen interaction;Plant hormone signal transduction	PREDICTED: pathogenesis-related protein PRB1-2 [Vitis vinifera]	6.17	5.67	16.04	0.12	2.38	2.87	0.73	10.19	5.99	10.21	14.46	15.44
Vitvi06g00724	PYL	MAPK signaling pathway - plant;Plant hormone signal transduction	Abscisic acid receptor PYL4 [Vitis vinifera]	1.91	1.47	1.68	1.87	2.17	2.07	4.08	8.97	8.51	1.72	1.19	1.12
Vitvi13g00114	PYL	MAPK signaling pathway - plant;Plant hormone signal transduction	PREDICTED: abscisic acid receptor PYL4 [Vitis vinifera]	0.62	1.19	0.71	3.6	5.71	3.7	2.36	3.28	1.58	1.07	1.18	1
Vitvi16g01226	PYL	MAPK signaling pathway - plant;Plant hormone signal transduction	PREDICTED: abscisic acid receptor PYL8 [Vitis vinifera]	46.24	44.53	50.72	99.55	91.22	85.72	102.81	97.02	86.95	51.1	49.09	57.23
Vitvi08g00768	PYL	MAPK signaling pathway - plant;Plant hormone signal transduction	pyrabaction resistance-like protein 4 [Vitis yeshanensis]	9.45	12.44	11.92	26.09	33.58	29.12	28.32	37.56	27.75	18.32	26.36	18.51
Vitvi01g01803	RBOH	MAPK signaling pathway - plant;Plant-pathogen interaction	PREDICTED: respiratory burst oxidase homolog protein D [Vitis vinifera]	3.03	2.83	2.52	1.63	1.53	3.4	0.82	1.16	1.88	2.98	5.22	2.9
Vitvi11g00037	RBOH	MAPK signaling pathway - plant;Plant-pathogen interaction	PREDICTED: respiratory burst oxidase homolog protein E isoform X1 [Vitis vinifera]	0.66	0.82	1.12	2.03	1.63	1.28	0.54	0.46	0.86	0.15	0.37	0.44
Vitvi14g00183	RBOH	MAPK signaling pathway - plant;Plant-pathogen interaction	PREDICTED: respiratory burst oxidase homolog protein E isoform X1 [Vitis vinifera]	20.26	24.95	23.44	41.35	30.45	31.66	13.28	13.17	13.32	14.55	15.85	13.3
Vitvi18g03308	RMI1, BRAP75;HSPA1s	Endocytosis;Protein processing in endoplasmic reticulum;Spliceosome	Probable mediator of RNA polymerase II transcription subunit 37c OS=Arabidopsis thaliana OX=3702 GN=MED37D PE=1 SV=2;	0.16	0.3	0.22	1.45	0.87	0.8	0.48	0.58	1.35	0.79	0	0.55
Vitvi12g00320	RNF5	Protein processing in endoplasmic reticulum	PREDICTED: E3 ubiquitin-protein ligase RMA1H1 [Vitis vinifera]	14.61	19.51	18.48	91.01	59.42	72.84	44.06	34.71	35.54	24.4	25.42	25.94
Vitvi19g00239	RNF5	Protein processing in endoplasmic reticulum	PREDICTED: E3 ubiquitin-protein ligase RMA1H1 [Vitis vinifera]	15.97	18.5	17.94	35.24	48.41	39.92	15.79	20.49	17.34	9.7	12.58	9.47
Vitvi07g01875	RRM1	Pyrimidine metabolism;Glutathione metabolism;Purine metabolism	PREDICTED: ribonucleoside-diphosphate reductase large subunit [Vitis vinifera]	34.4	38.55	34.43	12.13	11.74	13.69	9.57	17.05	16.01	44.73	37.61	38.29
Vitvi14g01542	RRM2	Pyrimidine metabolism;Glutathione metabolism;Purine metabolism	PREDICTED: ribonucleoside-diphosphate reductase small chain [Vitis vinifera]	47.28	60.44	64.07	2.51	7.81	6.04	3.57	5.99	9.15	73.26	63.11	55.71
Vitvi18g01764	SEC13	RNA transport;Protein processing in endoplasmic reticulum	Protein transport protein SEC13 homolog B OS=Arabidopsis thaliana OX=3702 GN=SEC13B PE=1 SV=1;	1.28	0.86	0.61	0.69	1.17	0.79	3.51	1.86	2.65	0.95	0.85	0.35
Vitvi13g00583	SEC61B, SBH2	Phagosome;Protein export;Protein processing in endoplasmic reticulum	Protein transport protein Sec61 subunit beta [Vitis vinifera]	20.04	16.29	17.89	7.4	8.98	8.5	8.82	7.62	9.45	18.63	18.22	17.33
Vitvi10g01648	SHP1, UBX1, NSFL1C	Protein processing in endoplasmic reticulum	Cell division cycle protein 48 homolog AF_1297 OS=Archaeoglobus fulgidus;	9.24	7.09	8.46	2.21	0	0	2.85	0.93	2.68	0.22	12.6	4.49
Vitvi18g00440	SNRK2	MAPK signaling pathway - plant;Plant hormone signal transduction	PREDICTED: serine/threonine-protein kinase SAPK2 [Vitis vinifera]	19.62	22.62	25.01	53.94	39.46	49.6	50.21	43.35	44.03	25.97	31.66	28.19
Vitvi02g00580	SNRK2	MAPK signaling pathway - plant;Plant hormone signal transduction	PREDICTED: serine/threonine-protein kinase SAPK3 [Vitis vinifera]	25.98	25.69	22.94	10.8	10.83	13.05	9.44	6.21	10	16.03	17.51	17.93
Vitvi16g01212	SPCH	MAPK signaling pathway - plant	PREDICTED: transcription factor SPEECHLESS [Vitis vinifera]	2.46	2.12	3.45	1.34	2.84	3.57	3.23	6.55	5.68	4.15	8.62	5.96
Vitvi06g00811	UBE2D, UBC4, UBC5	Ubiquitin mediated proteolysis;Protein processing in endoplasmic reticulum	PREDICTED: ubiquitin-conjugating enzyme E2-17 kDa [Vitis vinifera]	65.85	94.1	75.05	349.56	212.91	286.46	337.06	357.1	273.56	90.9	105.46	97.42
Vitvi06g00439	UBE2G1, UBC7	Ubiquitin mediated proteolysis;Protein processing in endoplasmic reticulum	PREDICTED: ubiquitin-conjugating enzyme E2 7 isoform X3 [Vitis vinifera]	183.76	215.87	188.52	83.19	110.75	111.75	65.09	72.23	78.1	165.72	155.13	154.07
Vitvi08g00793	WRKY33	MAPK signaling pathway - plant;Plant-pathogen interaction	PREDICTED: probable WRKY transcription factor 26 [Vitis vinifera]	5.38	6.77	7.42	61.85	20.97	28.02	4.92	2.7	4.72	9.06	9.63	6.23
Vitvi06g00741	WRKY33	MAPK signaling pathway - plant;Plant-pathogen interaction	PREDICTED: WRKY transcription factor WRKY24 [Vitis vinifera]	54.32	63.22	60.58	183.12	127.23	130.43	79.98	58.73	71.43	64.26	69.06	75.67

## Sheet: Table S6
Table S6 Plant hormone signaling pathway-related genes expression levels
Gene ID	Gene symbol	Annotation	FPKM vaule
			CK_1	CK_2	CK_3	T1_1	T1_2	T1_3	T2_1	T2_2	T2_3	T3_1	T3_2	T3_3
Vitvi12g00445	ACO	1-aminocyclopropane-1-carboxylate oxidase 3	30.1	46	66.43	405.36	437.34	476.37	97.08	66.64	84.58	63.09	89.32	69.75
Vitvi11g00195	ACO	1-aminocyclopropane-1-carboxylate oxidase 1	3.09	4.71	3.3	25.6	6.79	21.8	4.68	4.02	2.41	13.73	25.84	11.93
Vitvi14g00318	AHP	Histidine-containing phosphotransfer protein 1 OS=Arabidopsis thaliana OX=3702 GN=AHP1 PE=1 SV=1;	119.79	138.67	120.57	67.71	77.64	72.27	67.11	52.95	59.37	61.9	56.59	80.74
Vitvi13g00796	AHP	Histidine-containing phosphotransfer protein 2 OS=Oryza sativa subsp. japonica OX=39947 GN=AHP2 PE=1 SV=1;	0.81	0.84	0.91	0.15	0.09	0.1	0.53	0.88	0.48	1.87	2.53	1.58
Vitvi10g00510	ARF	Auxin response factor 15	53.88	60.74	57.66	29.84	32.72	34.25	23.02	20.74	26.28	50.17	46.12	55.42
Vitvi01g00344	ARR-B	Putative two-component response regulator-like APRR6 OS=Arabidopsis thaliana OX=3702 GN=APRR6 PE=3 SV=2;	2.1	1.67	1.73	8.55	4.54	6.19	5.8	6.7	6.75	2.52	2.44	2.31
Vitvi03g00122	AUX1, LAX	Auxin transporter-like protein 5	36.46	31.57	35.62	5.83	12.04	9.56	6.11	8.53	14.06	39.09	42.57	26.34
Vitvi03g00542	CYCD3	Cyclin-D3-3	209.87	228.85	203.03	37.67	62.2	89.81	51.01	81.93	98	240.83	212.69	202.24
Vitvi07g01683	CYCD3	Cyclin-D3-3	59.43	59.87	66.83	10.76	12.97	18.37	14.08	27.08	31.54	86.09	82.52	73.39
Vitvi18g00731	CYCD3	Cyclin-D3-3	52.52	64.05	48.56	16.24	18.24	16.96	7.59	19.39	16.81	49.06	52.97	36.63
Vitvi05g00715	ERF1	Ethylene-responsive transcription factor 1B	1.55	1.57	3.33	79.85	37.82	48.76	3.82	1.64	2.43	3.02	4.9	3.62
Vitvi07g02065	ERF1	Ethylene-responsive transcription factor 1B	3.06	3.45	3.25	15.41	17.15	11.58	7.34	8.27	5.79	6.98	8.87	7.28
Vitvi07g02067	ERF1	Ethylene-responsive transcription factor 1B	6.37	6.55	6.91	29.72	24.2	25.59	20.9	20.71	14	16.14	17.27	14.36
Vitvi14g00564	ERF1	Ethylene-responsive transcription factor 1B	0.77	0.14	0.41	125.24	30.78	50.85	1.21	1.25	1.49	0.89	1.33	1.71
Vitvi05g00684	ETR, ERS	Ethylene receptor 2	14.32	17.08	17.57	40.55	41.54	36.7	21.85	19.49	16.26	19.59	24.3	20.21
Vitvi06g00518	ETR, ERS	Ethylene receptor 2	0.78	0.99	1.07	2.73	1.24	1.26	0.65	0.65	0.63	0.55	0.85	1.36
Vitvi03g00586	GH3	Indole-3-acetic acid-amido synthetase GH3.1	29.13	30.36	27.65	33.64	30.28	24.87	7.68	9.82	15.87	26.22	31.73	20.58
Vitvi07g00293	GH3	Indole-3-acetic acid-amido synthetase GH3.9	0.43	0.83	1.28	0.24	0.18	0.16	1.13	1.18	0.42	1.63	1.65	0.69
Vitvi07g01644	GH3	Indole-3-acetic acid-amido synthetase GH3.1	44.52	40.75	33.91	26.8	27.44	22.57	9.63	12.99	17.98	27.33	31.62	20.39
Vitvi12g00593	GH3	Indole-3-acetic acid-amido synthetase GH3.6	31.92	21.85	16.97	1.22	3.12	4.39	2.82	4.82	8.1	4.98	4.74	3.52
Vitvi19g00369	GH3	Indole-3-acetic acid-amido synthetase GH3.6	161.89	187.56	165.65	54.16	103.79	86.39	60.83	53.03	97.93	81.19	74.81	73.35
Vitvi05g00271	IAA	Auxin-responsive protein IAA31	11.8	12.02	9.81	3.79	3.84	3.54	3.35	2.34	3.31	4.13	3.12	5.2
Vitvi05g00629	IAA	Auxin-induced protein 22D	83.63	88.9	84.96	81.07	62.34	63.44	24.62	34.8	38.32	85.24	69.76	98.45
Vitvi07g00042	IAA	Auxin-induced protein AUX28	10.78	11.19	10.4	2.4	3.01	1.97	3.03	2.25	3.27	5.35	6.69	4.46
Vitvi07g00043	IAA	Auxin-induced protein 22D	2.76	2.39	2.24	1.48	1.2	1.34	0.77	0.4	1.08	2.88	2.34	2.31
Vitvi09g00336	IAA	Auxin-responsive protein IAA27	116.12	116.59	95.11	32.61	37.87	43.54	34	57.97	50.17	114.22	90.35	102.9
Vitvi09g00436	IAA	Auxin-induced protein AUX22	3.53	2.52	3.13	0.18	1.16	1.05	0.39	2.6	2.49	6.33	5.46	4.36
Vitvi09g00437	IAA	Auxin-responsive protein IAA17	3.96	5.57	5.07	7.26	5.3	7.68	6.44	4.81	7.81	12.48	11.14	9.11
Vitvi11g00301	IAA	Auxin-responsive protein IAA27	161.9	191.4	166.63	60.66	61.75	63.51	56.12	76.25	62.9	135.7	115.74	129.05
Vitvi11g00394	IAA	Auxin-responsive protein IAA17	7.17	8.55	8.71	51.54	39.79	36.87	16.06	16.85	13.72	12.97	14.17	12.87
Vitvi11g00497	IAA	Auxin-responsive protein IAA12	3.69	2.76	3.89	0.48	1.81	1.13	0.63	1.21	1.98	3.11	4.28	2.44
Vitvi14g00483	IAA	Auxin-induced protein 22D	7.64	7.01	9.95	5.91	3.69	5.05	1.82	3.14	3.9	13.03	10.75	13.69
Vitvi14g00484	IAA	Auxin-responsive protein IAA16	159.14	161.09	161.16	115.03	97.88	99.76	53.08	71.83	71.37	141.07	132.46	152.85
Vitvi18g00571	IAA	Auxin-responsive protein IAA9	122.47	131.38	109.89	69.51	75.56	81.62	43.1	64.34	58.98	127.37	120.28	124.39
Vitvi14g00020	PIF3	Transcription factor PIF3	59.7	59.07	57.11	77.84	74.07	78.69	103.57	126.5	111.42	48.11	51.01	55.01
Vitvi01g00411	PIN3	auxin efflux carrier component 3	23.03	29.73	28.92	25.94	43.5	36.32	22.23	24.9	26.04	29.84	31.76	25.53
Vitvi05g01348	PIN3	auxin efflux carrier component 3	26.68	32.09	26.85	35.17	34.69	30.27	18.26	16.7	18.39	21.78	24.02	27.33
Vitvi11g00270	PP2C	Protein phosphatase 2C 6 OS=Oryza sativa subsp. japonica OX=39947 GN=PP2C06 PE=1 SV=1;	37.53	29.12	48.76	22.61	33.5	17.43	13.64	10.28	14.91	15.61	12.3	17.55
Vitvi13g00344	PP2C	Protein phosphatase 2C 37 OS=Arabidopsis thaliana OX=3702 GN=PP2CA PE=1 SV=1;	83.16	75.84	80.1	42.6	50.84	34.93	43.79	30.69	39.95	34.89	30.81	42.32
Vitvi16g01985	PP2C	Protein phosphatase 2C 8 OS=Oryza sativa subsp. japonica OX=39947 GN=Os01g0656200 PE=2 SV=1;	83.75	81.43	85.07	40.69	60.1	36.57	48.95	32.35	44.93	35.55	35.71	36.76
Vitvi06g00533	PP2C	Protein phosphatase 2C 78 OS=Arabidopsis thaliana OX=3702 GN=SAG113 PE=1 SV=1;	118.02	120.14	127.24	45.1	65.88	42.96	78.79	55.36	73.38	33.27	34.3	40.3
Vitvi11g01392	PP2C	Pseudo histidine-containing phosphotransfer protein 2 OS=Oryza sativa subsp. japonica OX=39947 GN=PHP2 PE=2 SV=3;	52.89	42.61	48.36	49.42	32.83	33.16	17.03	15.84	22.74	18.34	13.84	25.48
Vitvi03g00740	PR1	Pathogenesis-related protein PRB1-2	6.17	5.67	16.04	0.12	2.38	2.87	0.73	10.19	5.99	10.21	14.46	15.44
Vitvi03g00743	PR1	Basic form of pathogenesis-related protein 1	1.29	1.31	5.84	10.64	9.57	10.01	1.53	1.32	0.98	1.87	1.73	2.09
Vitvi03g00752	PR1	Basic form of pathogenesis-related protein 1	32.6	74.7	141.99	27.66	181	57.92	541.89	564.73	464.02	25.77	17.95	32.37
Vitvi03g00757	PR1	Basic form of pathogenesis-related protein 1	6.72	7.91	12.5	0.7	5.61	2.61	12.65	12.93	7.84	2.45	1.93	1.45
Vitvi03g01649	PR1	Basic form of pathogenesis-related protein 1	128.49	328.61	391.1	9.27	25.5	33.77	122.71	142.56	181.06	32.29	72.02	95.08
Vitvi03g01650	PR1	Pathogenesis-related leaf protein 6	29.45	67.11	152.13	12.61	161.77	135.65	40.6	45.49	67.35	28.44	28.69	27.1
Vitvi06g00724	PYL	Abscisic acid receptor PYL5	1.91	1.47	1.68	1.87	2.17	2.07	4.08	8.97	8.51	1.72	1.19	1.12
Vitvi08g00768	PYL	Abscisic acid receptor PYL4	9.45	12.44	11.92	26.09	33.58	29.12	28.32	37.56	27.75	18.32	26.36	18.51
Vitvi13g00114	PYL	Abscisic acid receptor PYL4	0.62	1.19	0.71	3.6	5.71	3.7	2.36	3.28	1.58	1.07	1.18	1
Vitvi16g01226	PYL	Abscisic acid receptor PYL8	46.24	44.53	50.72	99.55	91.22	85.72	102.81	97.02	86.95	51.1	49.09	57.23
Vitvi02g00507	SAUR	Auxin-responsive protein SAUR36	3.45	5.16	3.73	16.81	13.81	17.98	13.01	8.8	10.44	4.61	4.04	4.91
Vitvi03g00064	SAUR	Auxin-responsive protein SAUR50	25.99	14.73	18.83	9.08	9.66	11.66	3.97	6.7	6.25	54.54	36.75	36.69
Vitvi03g01337	SAUR	Small auxin up-regulated RNA 10	5.36	7.6	6.92	1.36	1.22	1.1	0.77	2.17	1.85	6.03	4.83	3.05
Vitvi04g01441	SAUR	Auxin-responsive protein SAUR50	0.82	1.19	0.42	3.39	3.46	3.23	3.67	1.39	1.53	1.05	1.11	0.9
Vitvi04g02075	SAUR	Auxin-induced protein X10A	0.99	1.6	4.61	17.12	14.62	14.26	7.36	5.05	4.5	1.44	2.4	1.75
Vitvi09g01495	SAUR	Auxin-responsive protein SAUR71	3.88	3.62	3.11	11.05	9.58	9.11	12.02	5.49	7.86	3.8	2.89	3.41
Vitvi11g00035	SAUR	Indole-3-acetic acid-induced protein ARG7	0.24	1.71	2.4	3.28	3.91	4.68	3.24	1.9	2.71	0.75	1.61	0.97
Vitvi11g01053	SAUR	Indole-3-acetic acid-induced protein ARG7	4.8	8.03	8.19	2.84	1.47	3.23	3.46	1.89	2.55	11.01	8.54	9.18
Vitvi18g01091	SAUR	Auxin-responsive protein SAUR50	2.34	2.09	3.8	1.53	2.16	2.44	1.46	2.52	1.97	8.26	9.58	6.44
Vitvi18g00440	SnRK2	Serine/threonine-protein kinase SAPK2 OS=Oryza sativa subsp. japonica OX=39947 GN=SAPK2 PE=1 SV=1;	19.62	22.62	25.01	53.94	39.46	49.6	50.21	43.35	44.03	25.97	31.66	28.19
Vitvi02g00580	SnRK2	Serine/threonine-protein kinase SAPK3 OS=Oryza sativa subsp. indica OX=39946 GN=SAPK3 PE=1 SV=2;	25.98	25.69	22.94	10.8	10.83	13.05	9.44	6.21	10	16.03	17.51	17.93
Vitvi11g01268	TCH4	Xyloglucan endotransglucosylase/hydrolase 2 OS=Glycine max OX=3847 PE=2 SV=1;	423.68	379.89	326.89	63.73	78.43	53.47	25.05	19.19	56.59	57.57	67.19	101.81
Vitvi11g01263	TCH4	Probable xyloglucan endotransglucosylase/hydrolase protein 23 OS=Arabidopsis thaliana OX=3702 GN=XTH23 PE=2 SV=1;	0.28	0.1	0.55	0.16	0.05	0.3	0.17	0.12	0.22	1.03	1.95	0.63
Vitvi11g01677	TCH4	Probable xyloglucan endotransglucosylase/hydrolase protein 23 OS=Arabidopsis thaliana OX=3702 GN=XTH23 PE=2 SV=1;	0.54	0.45	1.09	0	0.68	0.19	0.53	1.05	0.53	1.4	3.56	1.2
Vitvi11g01680	TCH4	Probable xyloglucan endotransglucosylase/hydrolase protein 23 OS=Arabidopsis thaliana OX=3702 GN=XTH23 PE=2 SV=1;	2.58	2.92	5.48	5.22	7.84	5.18	5.27	5.84	4.4	5.63	11.22	6.5
Vitvi11g01676	TCH4	Probable xyloglucan endotransglucosylase/hydrolase protein 23 OS=Arabidopsis thaliana OX=3702 GN=XTH23 PE=2 SV=1;	2.95	2.22	5.52	1.15	1.3	0.93	2.17	2.34	2.56	7.79	13.14	3.15
Vitvi14g00380	TIR1	Transport inhibitor response protein 1	23.95	27.49	28.18	51.87	44.57	47.46	44.05	39.16	38.16	28.27	30.94	27.96
